# Supplementary material for: High Resolution Proteomic Analysis of Subcellular Fractionated Boar Spermatozoa Provides Comprehensive Insights Into Perinuclear Theca-Residing Proteins
Source: Front Cell Dev Biol. 2022 Feb 18;10:836208. doi: 10.3389/fcell.2022.836208 (PMC8894813; doi:10.3389/fcell.2022.836208)
Supplement: Supplementary file 5 [file Table1.XLSX]

## Sheet: Legend
Parameters
UniProt Accession	Unique UniProt accession for Sus scrofa. Information accessible at https://www.uniprot.org/
Gene Symbol	Displays the Entrez Gene database identification of the gene that the protein is derived from.
Coverage [%]	The percentage of the protein sequences covered by identified peptides.
# Unique Peptides	The total number of distinct peptide sequences unique to the protein.
UniProt Review Status	Reviewed indicates if the proteins belongs to the Swiss-Prot section of UniProtKB; high quality manually annotated and non-redundant protein sequence database, which brings together experimental results, computed features and scientific conclusions. Unreviewed belong to the computationally predicted/annotated TrEMBL section.
UniProt Protein Existence Level	This indicates the type of evidence that supports the existence of the protein; Experimental evidence at protein level indicates that there is clear experimental evidence for the existence of the protein. The criteria include partial or complete Edman sequencing, clear identification by mass spectrometry, X-ray or NMR structure, good quality protein-protein interaction or detection of the protein…
Intensity-based absolute quantification (iBAQ)	MaxQuant quantitative meaure of protein abundnace

## Sheet: Table S1
Boar UniProt Accession	Human UniProt Accession	Protein name	Gene symbol	UniProt Review Status	UniProt protein existence level	Coverage [%]	Peptides	Razor + unique peptides	Unique peptides	MW [kDa]	#Head	#Tail	#Theca	iBAQ Head Rep 1	iBAQ Head Rep 2	iBAQ Head Rep 3	iBAQ Tail Rep 1	iBAQ Tail Rep 2	iBAQ Tail Rep 3	iBAQ Theca Rep 1	iBAQ Theca Rep 2	iBAQ Theca Rep 3
A0A5G2QP78	P15144	Aminopeptidase	ANPEP	unreviewed	Evidence at protein level	2.8	3	3	3	104.8	3	3	3	5.15378	4.98692	5.01165	4.95128	5.17158	5.03587	5.68913	5.17032	5.66984
Q8WNW3	P14923	Junction plakoglobin	Jup	reviewed	Evidence at transcript level	26	16	16	16	81.849	3	0	3	5.50236	5.31266	5.83834				6.16179	6.16752	6.26212
A0A286ZLB3	O60313	Dynamin-like 120 kDa protein, form S1	OPA1	unreviewed	Evidence at protein level	27.3	26	26	26	117.72	2	3	2		4.29504	4.21115	6.77375	6.58627	6.75056	5.2464	3.50742
O79874	P03886	NADH-ubiquinone oxidoreductase chain 1	MT-ND1	reviewed	Evidence at protein level	15.1	6	6	6	35.647	3	3	3	6.22868	5.94882	6.55039	8.13332	7.87404	7.8949	7.0197	6.38998	7.08973
A0A287A8Y8	P16219	Short-chain-specific acyl-CoA dehydrogenase, mitochondrial	ACADS	unreviewed	Evidence at protein level	44.1	19	19	19	67.19	2	3	2	4.96723	4.97227		7.7273	7.45465	7.61475	5.92524	4.20828
I3LMV8	Q9NUT2	Uncharacterized protein	ABCB8	unreviewed	Evidence at protein level	35.9	20	20	20	80.535	3	3	3	5.51382	4.95234	4.98103	7.13033	7.063	7.19676	5.4339	4.95249	5.4822
A0A5G2R3U7	Q9BQA5	Uncharacterized protein	ABCG4	unreviewed	Predicted	2.5	1	1	1	59.495	3	0	3	5.89221	5.61765	5.66533				5.99483	6.19537	5.99459
A0A5K1U342	P13637	Sodium/potassium-transporting ATPase subunit alpha	ATP1A3	unreviewed	Evidence at protein level	37.8	31	24	16	115.73	3	0	3	5.48437	4.98224	5.19684				6.45437	5.31156	4.39361
A0A5G2QWF0	P27449	V-type proton ATPase proteolipid subunit	ATP6V0C	unreviewed	Evidence at protein level	31.6	2	2	2	15.632	3	2	3	6.83285	6.3504	6.19604		6.6738	6.66549	6.93518	6.96643	7.03659
I3LJP1	Q9H0J4	Uncharacterized protein	QRICH2	unreviewed	Predicted	13.4	19	19	19	189.03	3	3	3	5.64673	5.51109	5.58766	6.78209	6.75762	6.75512	5.9638	5.17067	5.99914
Q1HBG9	P00156	Cytochrome b	cytb	unreviewed	Evidence at protein level	5	2	2	2	42.811	3	3	3	6.48501	6.2397	6.33528	7.17412	7.39009	7.06859	6.9666	5.98267	7.06718
A0A286ZIE8	P12235	Uncharacterized protein	SLC25A4	unreviewed	Evidence at protein level	62.8	21	8	8	33.026	3	3	3	6.05077	5.17901	5.1121	6.95276	6.78423	6.95387	5.98452	4.84873	5.13884
A0A5G2QBE8	P02787	Serotransferrin	TF	unreviewed	Inferred from homology	5.7	3	3	3	75.198	3	2	3	5.35845	5.39508	5.29305	5.59434	5.46713		5.11521	5.22745	5.26909
A0A287BCI8	Q5T197	RING-type domain-containing protein	DCST1	unreviewed	Predicted	7.3	6	6	6	77.667	2	0	3	5.34829		5.13459				5.64101	4.09712	5.4388
F1S073	P07355	Annexin	ANXA2	unreviewed	Evidence at protein level	40.7	11	11	11	34.769	3	1	3	6.3199	6.11621	6.10356		5.86733		6.19673	6.12817	6.33363
F1SU97	P07602	Prosaposin	PSAP	unreviewed	Evidence at protein level	3.7	2	2	2	54.321	3	1	3	5.09492	5.10927	5.20049	5.29721			4.71847	4.95634	4.95646
F1RR78	Q13813	Uncharacterized protein	SPTAN1	unreviewed	Evidence at protein level	3.1	4	4	4	266.79	3	3	3	5.04571	5.21288	5.12353	5.55634	5.7408	5.71169	5.07496	4.59251	4.87475
F1SB85	Q8IYE0	Uncharacterized protein	CCDC146	unreviewed	Predicted	20.2	21	21	21	112.88	3	3	3	5.52099	5.34282	5.32779	6.83495	6.71735	6.80862	5.24573	5.00234	5.2889
A0A5G2QL28	Q5T1A1	DC_STAMP domain-containing protein	DCST2	unreviewed	Predicted	10.6	6	6	6	80.263	2	0	3	5.54388	5.73636					5.91421	4.56645	5.81823
A0A481CH68	Q3KQZ1	Solute carrier family 25 member 35 isoform a	SLC25A35	unreviewed	Evidence at protein level	62.7	13	13	13	32.557	2	3	2		5.79585	5.73768	7.45043	7.36667	7.36944	5.86792		5.66824
F1RW75	P15924	SH3 domain-containing protein	DSP	unreviewed	Evidence at protein level	13.7	31	31	31	331.61	3	2	3	5.89478	5.84776	5.79307		5.05587	4.47481	5.58483	5.69796	5.70851
A0A5G2QR43	Q14789	Uncharacterized protein	GOLGB1	unreviewed	Evidence at protein level	2.5	7	7	7	367.95	3	3	3	5.26734	5.34778	5.186	5.96214	4.63945	5.966	5.04953	4.82565	4.90149
I3L9X1	Q8IXL9	IQ motif containing F2	IQCF2	unreviewed	Predicted	35.8	7	3	3	19.828	3	3	3	6.26884	6.54622	6.73355	6.46617	7.70859	7.57836	6.7993	5.93524	6.69299
F1ST43	P49748	Uncharacterized protein	ACADVL	unreviewed	Evidence at protein level	64.3	33	33	33	69.844	3	3	3	6.50103	5.70198	5.89131	7.72722	7.59091	7.61374	5.94596	6.08275	5.50911
A0A286ZNK2	Q9BUN8	Derlin	DERL1	unreviewed	Evidence at protein level	13.1	3	3	3	28.834	3	0	3	6.57906	6.41964	5.83573				6.41614	5.6029	6.38719
F1RNI5	O95167	Complex I-B9	NDUFA3	unreviewed	Evidence at protein level	24.3	2	2	2	18.293	3	3	3	6.0917	6.197	6.02098	8.02763	7.91284	7.93652	6.03599	5.69227	5.94844
A0A5G2QLN5	Q9BTX1	Nucleoporin NDC1	NDC1	unreviewed	Inferred from homology	16.8	8	8	8	84.991	3	3	3	7.34528	7.14476	7.20189	7.19126	7.66597	7.40968	7.28854	7.57648	7.15728
A0A5G2Q9H5	Q9Y267	Uncharacterized protein	SLC22A14	unreviewed	Predicted	9.8	4	4	4	70.205	3	3	2	5.32629	5.06744	5.3069	5.62515	5.79461	5.73951	4.86351		4.93232
A0A5S8K7Q3	P54619	5'-AMP-activated protein kinase subunit gamma-1	PRKAG1	unreviewed	Inferred from homology	10.4	2	2	2	33.955	3	3	3	5.78597	5.89342	5.66498	5.64061	5.15442	5.65805	5.58169	5.16289	5.52598
A0A5G2QGX7	P42357	Histidine ammonia-lyase	HAL	unreviewed	Evidence at protein level	6.4	3	3	3	64.663	3	0	3	5.77908	5.65273	5.68728				5.73968	5.54361	4.69634
A0A481BA38	Q6P1A2	Lysophospholipid acyltransferase 5	LPCAT3	unreviewed	Evidence at protein level	16.6	6	6	6	56.041	3	3	2	6.32521	6.36359	6.35851	5.52542	5.43098	5.72142	6.23047		6.21141
Q35915	P00846	ATP synthase subunit a	MT-ATP6	reviewed	Evidence at protein level	12.8	5	5	5	25.039	3	3	3	7.22917	7.22425	7.16014	8.48542	8.38709	8.54414	7.45684	6.74291	7.29761
A0A287AN76	Q02978	Mitochondrial 2-oxoglutarate/malate carrier protein isoform 1	SLC25A11	unreviewed	Evidence at protein level	55.1	15	15	15	34.106	3	3	3	5.30436	5.4005	5.32222	7.27367	7.25479	7.2355	5.76499	3.60674	5.43783
F1S2K6	Q2TAA8	Translin-associated factor X-interacting protein 1 isoform a	TSNAXIP1	unreviewed	Predicted	29.5	17	17	17	83.35	3	3	3	5.31513	5.21048	5.51865	6.51195	6.4806	6.55018	4.70969	5.09927	4.74886
F1RR01	A6NFU0	Ig-like V-type domain-containing protein FAM187A	FAM187A	unreviewed	Inferred from homology	15.5	5	5	5	47.545	3	0	3	5.61329	5.76226	5.52527				5.61983	4.44459	5.5548
I3L5M8	Q13620	CULLIN_2 domain-containing protein	CUL4B	unreviewed	Evidence at protein level	3.9	4	4	4	103.97	3	2	3	5.27446	5.21368	5.17972	4.46172	5.00243		4.39033	4.62283	4.99377
F2Z565	P05141	ADP/ATP translocase 2	SLC25A5	unreviewed	Evidence at protein level	59.7	24	8	7	32.955	3	3	3	6.51081	6.01389	6.14591	7.4232	7.35608	7.46589	6.5529	5.46696	5.46703
A0A286ZLQ0	P36406	Uncharacterized protein	TRIM23	unreviewed	Evidence at protein level	2.1	1	1	1	53.658	2	3	3		5.27962	5.21328	5.71274	5.7306	5.68294	4.83511	4.49303	4.81257
D0VWV4	Q99643	Succinate dehydrogenase cytochrome b560 subunit, mitochondrial	SDHC	reviewed	Evidence at protein level	43.8	7	7	7	18.518	3	3	3	6.26029	6.42154	6.15103	8.19134	7.91487	8.07878	6.5012	4.73738	6.49058
O79881	P03905	NADH-ubiquinone oxidoreductase chain 4	MT-ND4	reviewed	Evidence at protein level	18.1	6	6	6	51.824	3	3	3	6.61483	6.54406	6.51857	7.78382	7.81315	7.53579	6.43702	5.73657	6.41883
A0A287AUW6	Q5J8X5	Membrane spanning 4-domains A13	MS4A13	unreviewed	Inferred from homology	25.4	3	3	3	19.065	3	0	3	7.57425	7.49527	7.48064				7.6976	6.74427	7.70506
A0A287A8T7	Q96N23	Uncharacterized protein		unreviewed	Predicted	6.7	4	4	4	72.681	2	3	2		4.78745	4.70223	5.73862	5.94845	5.7881	4.1817		4.2042
F1SGR0	Q7L2H7	Eukaryotic translation initiation factor 3 subunit M	EIF3M	unreviewed	Evidence at protein level	42.5	14	14	14	42.515	3	3	3	6.28271	6.18887	6.03092	7.10571	7.27497	7.21437	5.63606	5.83977	5.56102
A0A5G2R4T0	Q9Y512	POTRA domain-containing protein	SAMM50	unreviewed	Evidence at protein level	51.6	29	29	29	51.503	3	3	3	5.6414	5.38039	5.59918	7.5177	7.4029	7.4907	5.58906	4.33292	4.91567
I3LP02	P24752	Uncharacterized protein	ACAT1	unreviewed	Evidence at protein level	54.2	18	18	18	45.329	3	3	3	5.3759	5.55018	5.39883	7.8991	7.70061	7.97393	5.47669	4.25479	4.74683
K7GKC0	P62249	40S ribosomal protein S16	RPS16	unreviewed	Inferred from homology	16.1	2	2	2	12.669	3	0	3	6.20828	5.63553	5.56266				5.23654	4.91073	5.502
P00336	P07195	L-lactate dehydrogenase B chain	LDHB	reviewed	Evidence at protein level	21.6	9	5	5	36.612	3	3	3	5.82115	5.21614	5.25215	6.31542	6.33696	6.52797	5.21484	4.3189	4.79438
A0A287B8E2	A6NGB0	Uncharacterized protein	TMEM191C	unreviewed	Predicted	21.2	6	6	6	34.08	3	3	3	6.34988	5.46336	6.00651	6.12649	6.01895	5.40634	6.23472	4.61858	5.28876
A0A287AQ53	Q99758	Uncharacterized protein		unreviewed	Predicted	6.2	8	8	8	185.8	3	3	3	5.10449	5.19645	5.09117	5.70825	5.59533	5.79275	4.65503	3.81015	4.89042
A0A5G2RAA6	P24855	Deoxyribonuclease	DNASE1	unreviewed	Inferred from homology	9.8	3	3	3	30.714	3	3	3	6.32838	6.19376	6.29168	7.27457	7.3184	7.30304	6.04068	5.28131	5.95036
A0A5G2R956	Q9UM00	Calcium load-activated calcium channel	TMCO1	unreviewed	Evidence at protein level	8.5	1	1	1	20.039	3	0	3	5.70233	5.85352	5.75771				5.52395	4.4828	5.48433
F1SFR0	Q9NRG9	WD_REPEATS_REGION domain-containing protein	AAAS	unreviewed	Evidence at protein level	24	9	9	9	59.678	3	3	3	5.85795	5.91216	5.9402	5.24536	4.95433	5.30378	5.79853	4.39349	5.81735
A0A5G2R5N5	O60885	Uncharacterized protein	BRD4	unreviewed	Predicted	7.3	5	5	5	80.459	3	2	3	6.13178	5.33985	5.457		5.38963	6.32081	5.24839	4.44243	5.22784
A0A286ZUJ8	Q86T03	Phosphatidylinositol-4,5-bisphosphate 4-phosphatase	PIP4P1	unreviewed	Evidence at protein level	19.4	4	4	4	30.153	3	0	2	6.03403	5.96997	5.43177				5.34347		5.19151
F1SJK6	Q9P035	Very-long-chain (3R)-3-hydroxyacyl-CoA dehydratase	HACD3	unreviewed	Evidence at protein level	27.3	9	9	9	43.182	3	0	3	6.42086	6.21468	6.01878				6.09409	4.75828	6.1116
B3F0B7	P29762	Cellular retinoic acid-binding protein 1	CRABP1	unreviewed	Evidence at protein level	59.1	8	8	8	15.565	3	3	3	7.1209	7.04368	6.98017	6.87724	6.65129	6.80634	6.68077	6.71057	6.46684
A0A480E524	Q9H095	Dynein regulatory complex protein 9	IQCG	unreviewed	Inferred from homology	31.7	15	15	15	51.131	3	3	3	7.16146	7.10473	7.12782	7.16086	7.06662	7.19932	7.12723	6.12261	6.88781
A0A5G2REE1	O95563	Mitochondrial pyruvate carrier	MPC2	unreviewed	Evidence at protein level	57.5	9	9	9	14.254	3	3	3	7.09349	6.98219	6.90375	8.72496	8.49556	8.64947	7.05135	5.66309	6.93693
A0A5G2QKZ4	P68032	Uncharacterized protein	ACTC1	unreviewed	Inferred from homology	36.8	17	1	1	40.33	3	3	2	6.42487	5.4765	5.62405	6.3591	7.31233	6.43604	5.63453		4.91547
A0A5G2QSK4	P50395	Rab GDP dissociation inhibitor	GDI2	unreviewed	Evidence at protein level	7.5	2	2	1	51.432	3	2	2	5.27637	5.20328	5.35603		5.32521	5.34221	4.64105		4.6075
P79324	P61313	60S ribosomal protein L15	RPL15	reviewed	Evidence at transcript level	7.8	1	1	1	17.718	3	3	2	5.85577	5.32141	5.48011	6.30548	6.37524	5.60548	4.93668		4.93376
A0A287A1F2	Q86W67	Protein FAM228B isoform a	LOC100738909	unreviewed	Inferred from homology	15.2	3	3	3	31.494	3	3	3	6.74202	6.5357	6.59935	6.60593	6.94831	6.66868	6.00411	6.34758	5.8573
F2Z5V2	P62308	Small nuclear ribonucleoprotein G	SNRPG	unreviewed	Evidence at protein level	26.3	2	2	2	8.496	3	3	3	7.30869	7.08568	6.72072	6.71539	6.6845	6.5753	6.79664	6.32795	6.55175
A0A287ASR0	Q9UBX3	Uncharacterized protein	SLC25A10	unreviewed	Inferred from homology	58.4	18	18	18	31.252	3	3	3	6.06028	6.11284	5.95346	7.8384	7.61407	7.7536	5.67605	4.79033	5.70319
I3LNB4	P30038	Multifunctional fusion protein	ALDH4A1	unreviewed	Evidence at protein level	55.5	29	29	29	66.962	3	3	3	6.15918	6.02255	5.91735	7.86976	7.7099	7.85491	5.69365	5.14051	5.24331
F1CK17	P08069	Tyrosine-protein kinase receptor	IGF1R	unreviewed	Evidence at transcript level	2.3	2	2	2	154.95	3	3	3	7.44006	7.48426	7.3626	7.31378	7.54727	7.39328	6.99065	7.19271	6.89732
A0A286ZJW9	Q9GZP9	Derlin	DERL2	unreviewed	Inferred from homology	23	4	4	4	27.567	3	0	2	6.64411	6.42526	6.43062				6.0658		6.00531
A0A287B6T3	Q9NZJ6	Ubiquinone biosynthesis O-methyltransferase, mitochondrial	FAXC	unreviewed	Evidence at protein level	10.6	3	3	3	41.395	3	3	3	6.91203	6.7626	6.77121	7.16847	6.85694	7.22021	6.66948	5.55171	6.65006
A0A287BAZ8	Q9UDR5	Lysine ketoglutarate reductase	AASS	unreviewed	Evidence at protein level	32.8	26	26	26	105.75	3	3	3	5.73381	5.55297	6.09139	6.91059	6.92527	6.94406	5.9118	3.79639	5.7488
A0A5G2QQF8	O75746	Uncharacterized protein	SLC25A12	unreviewed	Evidence at protein level	62.9	36	36	30	74.317	3	3	3	5.73571	5.69558	5.67327	7.65633	7.54194	7.66758	5.84363	3.83969	5.39256
O79876	P00395	Cytochrome c oxidase subunit 1	MT-CO1	reviewed	Inferred from homology	20.6	7	7	7	56.958	3	3	3	7.57111	7.56222	7.48431	8.81849	8.75017	8.55221	7.35715	6.60616	7.42495
A0A286ZN26	Q9Y2V7	Conserved oligomeric Golgi complex subunit 6	COG6	unreviewed	Inferred from homology	3.1	2	2	2	68.681	2	3	3	5.09646		5.07584	6.17149	5.90467	6.23063	4.39688	3.99138	4.33546
F1S031	O75380	NADH dehydrogenase [ubiquinone] iron-sulfur protein 6, mitochondrial	NDUFS6	unreviewed	Evidence at protein level	61	7	7	7	13.329	3	3	2	6.26119	6.2163	5.85543	7.69871	7.52714	7.65271	5.16062	5.60952
A0A5G2QW89	Q8NE86	Calcium uniporter protein	MCU	unreviewed	Evidence at protein level	52.4	21	21	21	34.425	3	3	2	6.03056	5.93647	5.12077	7.77261	7.60203	7.71561	5.5112		4.56028
K7GRM8	Q2KHT3	FPL domain-containing protein	CLEC16A	unreviewed	Inferred from homology	13.4	11	11	11	117.08	3	0	3	6.1065	5.96669	5.98148				5.38335	5.008	5.41132
A0A5G2Q8H7	Q2PZI1	Uncharacterized protein	DPY19L1	unreviewed	Evidence at protein level	28.2	17	14	14	82.687	3	2	3	6.91927	6.84281	6.88659	5.29609		5.14774	6.51883	5.497	6.84973
A0A5G2R483	Q96RN1	STAS domain-containing protein	SLC26A8	unreviewed	Predicted	10	12	12	12	130.04	3	3	3	6.3175	6.04992	6.01051	6.42695	6.32854	6.53283	5.9136	4.47692	5.85432
F1RI18	O14949	Complex III subunit 8	UQCRQ	unreviewed	Evidence at protein level	95.1	14	14	14	9.7672	3	3	3	6.98468	6.81671	6.3451	8.70392	8.42275	8.43535	6.52256	5.42894	6.2633
A0A480VIL3	Q8IW45	ATP-dependent (S)-NAD(P)H-hydrate dehydratase	NAXD	unreviewed	Evidence at protein level	82.1	23	23	23	34.776	2	3	2		5.70023	5.02853	7.99863	7.86547	7.99746	5.25734	3.92194
A0A5G2R4S9	O43236	Septin-type G domain-containing protein	SEPTIN4	unreviewed	Evidence at protein level	55	27	27	25	53.149	3	3	3	5.9883	6.26373	6.31742	7.72436	7.66671	7.73181	5.5753	5.34492	5.37853
A0A286ZND5	Q06830	Peroxiredoxin-1	PRDX1	unreviewed	Evidence at protein level	24.6	7	7	5	25.049	3	3	3	6.71989	6.42439	6.38735	5.93053	5.93772	6.01017	5.71799	5.76285	5.92948
F1SIK7	Q6NUT2	Uncharacterized protein	DPY19L2	unreviewed	Inferred from homology	41.5	57	57	54	100.14	3	3	3	8.84323	8.79292	8.7837	7.02576	6.93435	7.01762	8.87144	7.96422	8.89359
P62279	P62277	40S ribosomal protein S13	RPS13	reviewed	Evidence at transcript level	33.6	2	2	2	12.034	3	0	3	6.30276	5.76617	5.78038				5.31334	4.96324	5.10445
I3LUT9	Q7Z2H8	Aa_trans domain-containing protein	SLC36A1	unreviewed	Predicted	8.5	2	2	2	43.301	3	0	3	6.08009	6.29953	6.25375				6.02857	4.7386	5.54998
F1ST45	Q3KNT9	Uncharacterized protein	TMEM95	unreviewed	Predicted	13	2	2	2	20.716	3	0	2	6.12313	5.80895	5.95047				5.34982		5.17254
A0A287A0Q8	P31948	Uncharacterized protein	STIP1	unreviewed	Evidence at protein level	6.7	2	2	2	62.238	3	0	3	5.63706	5.25703	5.2101				4.48253	4.32658	4.62063
A0A287A7Q3	P62873	Guanine nucleotide-binding protein G(I)/G(S)/G(T) subunit beta-1 isoform X1	GNB1	unreviewed	Inferred from homology	23.5	7	7	3	37.377	3	3	3	5.85502	5.75035	5.86644	5.97841	5.92543	5.79154	6.2236	4.88511	3.98609
O79875	P03891	NADH-ubiquinone oxidoreductase chain 2	MT-ND2	reviewed	Evidence at protein level	4.6	2	2	2	39.055	3	3	3	6.63254	6.58041	6.53069	7.97605	7.53033	7.91391	5.9284	5.38632	6.18418
A0A5G2R3L6	A8MTL0	Uncharacterized protein	LOC100738931	unreviewed	Predicted	54.6	18	11	11	24.589	3	2	3	7.65103	7.74152	7.72822	6.19711		5.58049	7.62981	6.48844	7.27319
A0A287AN57	Q6JVE5	Lipocln_cytosolic_FA-bd_dom domain-containing protein	LCN12	unreviewed	Inferred from homology	34.4	4	4	4	21.661	3	3	2	6.44786	6.34203	6.35405	6.70562	6.92277	6.57968	5.89267		5.49761
A0A5G2QIM5	Q7Z5S9	Uncharacterized protein	TMEM144	unreviewed	Inferred from homology	8	2	2	2	35.459	3	0	2	6.06606	5.92676	5.95713				5.14619		5.33058
A0A287AG08	P0DKB6	Mitochondrial pyruvate carrier	MPC1L	unreviewed	Inferred from homology	44.9	9	9	9	17.228	3	3	3	6.77859	6.81395	6.80387	8.56302	8.40236	8.47695	6.61177	5.10041	6.49386
A0A5G2QU08	Q9Y2E5	Alpha-mannosidase	MAN2B2	unreviewed	Inferred from homology	22.7	15	15	15	118.73	3	3	3	5.91689	5.76206	5.68397	6.20922	6.43707	6.35461	5.202	4.22264	5.31587
F1SFR1	Q9HB07	Uncharacterized protein	MYG1	unreviewed	Evidence at protein level	5.7	3	3	3	43.216	3	3	2	5.52254	5.36038	5.33205	5.41275	5.5861	5.41301	4.68435		4.46198
F1SCV6	Q8IYW2	Uncharacterized protein	CFAP46	unreviewed	Predicted	9.5	15	15	15	285.11	3	3	3	5.27117	5.15195	5.17377	5.71404	5.55003	5.80241	4.37206	4.04218	4.3004
F1SIE3	Q8N5R6	C2 domain-containing protein	CCDC33	unreviewed	Predicted	8.9	5	5	5	83.646	3	3	3	5.12914	5.51283	5.39396	5.27589	5.4231	5.6574	5.09419	3.40814	4.83598
F1S2U1	Q5VTY9	Uncharacterized protein	HHAT	unreviewed	Predicted	23.8	9	9	9	53.479	3	0	3	6.86475	6.70903	6.65862				6.57004	5.27444	6.04044
A0A5G2QE62	P08670	Vimentin	VIM	unreviewed	Evidence at protein level	4.4	3	1	1	50.186	2	0	3	5.52438		4.94704				4.21434	4.19551	4.33778
F1RFI1	P49411	Elongation factor Tu	TUFM	unreviewed	Evidence at protein level	34.5	16	16	16	61.398	3	3	3	5.63378	5.43252	4.89262	6.91888	6.6952	6.94306	5.27485	3.78342	4.09163
A0A286ZSD7	Q9UJZ1	PHB domain-containing protein	STOML2	unreviewed	Evidence at protein level	62.4	19	19	19	38.645	2	3	2		5.76538	5.4014	7.46651	7.33682	7.36133	4.91416	4.44968
I3LQN4	Q99623	Prohibitin	PHB2	unreviewed	Evidence at protein level	79.9	27	27	26	33.387	3	3	3	6.71493	6.42815	6.34325	8.05069	7.82802	7.96618	6.23842	4.83958	5.95334
Q52NJ5	P40616	ADP-ribosylation factor-like protein 1	ARL1	unreviewed	Evidence at protein level	40.9	5	5	5	20.427	3	3	3	6.57535	6.3553	6.38182	6.52966	6.35125	6.2727	6.06494	4.97428	5.75183
A0A5G2R5Y0	O15120	PlsC domain-containing protein	AGPAT2	unreviewed	Evidence at protein level	28.5	6	6	6	27.37	3	2	3	6.37247	6.37085	6.40647	5.61509	5.13663		5.9841	4.67241	6.00087
A0A5G2QLG0	Q99807	5-demethoxyubiquinone hydroxylase, mitochondrial	COQ7	unreviewed	Inferred from homology	27.4	3	3	3	20.125	3	3	2	5.83722	5.48022	5.50773	7.39342	7.12522	7.20423	5.03731	4.26825
A0A5G2RC95	P55061	Bax inhibitor 1	TMBIM6	unreviewed	Inferred from homology	10.4	2	2	2	22.134	3	0	3	6.66439	6.5326	6.53556				6.09503	5.17	5.95073
Q45FY6	P00492	Hypoxanthine-guanine phosphoribosyltransferase	HPRT1	reviewed	Evidence at transcript level	52.3	8	8	8	24.555	3	3	3	6.35692	6.14597	6.10363	6.52319	6.55064	6.79641	5.70127	5.01338	5.16829
O62787	P11169	Solute carrier family 2, facilitated glucose transporter member 3	SLC2A3	reviewed	Evidence at transcript level	18.7	15	15	15	53.962	3	3	3	7.62687	7.43212	7.42601	8.04614	7.81433	8.01649	7.18938	6.05922	7.12034
A0A287A2R9	P62258	14_3_3 domain-containing protein	CRK	unreviewed	Evidence at protein level	28.2	7	5	5	29.174	3	3	2	5.6998	5.6922	5.58452	6.10656	6.1719	6.42576	5.2389	4.16749
A0A5G2QHR5	P53007	Uncharacterized protein	SLC25A1	unreviewed	Evidence at protein level	39	26	26	26	57.138	3	3	3	6.32494	6.34686	6.12746	8.02938	7.94054	7.9989	5.8511	4.45091	5.86478
F1SK95	P36551	Coproporphyrinogen oxidase	CPOX	unreviewed	Evidence at protein level	67.3	35	35	35	49.285	3	3	3	6.38184	6.39485	6.41147	7.9894	7.81465	7.99098	5.74823	5.17866	5.55981
A0A287A2L0	Q96BM9	Uncharacterized protein	ARL8A	unreviewed	Evidence at protein level	38.7	7	2	2	21.416	3	3	2	5.97293	6.13833	6.09356	6.12866	5.97959	6.23027	5.48952		5.00651
Q2XQV4	P05091	Aldehyde dehydrogenase, mitochondrial	ALDH2	reviewed	Evidence at transcript level	60.5	28	28	24	56.92	3	3	3	5.82536	5.59112	5.26609	7.99797	7.80098	7.88726	5.36265	4.06629	4.34606
A0A5K1VIT7	Q8N0U8	Vitamin-K-epoxide reductase (warfarin-sensitive)	VKORC1L1	unreviewed	Evidence at protein level	44.9	10	10	10	19.835	3	2	3	7.79525	7.6655	7.63365	5.95058	5.94253		7.26456	6.38425	7.35966
I3L847	Q8N6M8	Uncharacterized protein	IQCF1	unreviewed	Predicted	61.4	26	26	20	24.433	3	3	3	8.12195	8.08418	8.06138	6.8559	6.60702	6.46613	7.83589	6.95882	7.55676
A0A5G2R8A9	P23786	Carn_acyltransf domain-containing protein	CPT2	unreviewed	Evidence at protein level	62.5	37	37	37	73.966	3	3	2	4.83329	4.80113	5.18941	7.39808	7.28583	7.16194	4.30279		3.70732
K9IWA3	Q15904	V-type proton ATPase subunit S1	ATP6AP1	unreviewed	Evidence at transcript level	3.4	2	2	2	51.506	3	3	3	6.49171	6.17275	6.1782	7.53138	7.39319	7.52784	5.84063	4.80312	5.39104
A0A287A0W4	Q9UMS5	Phtf-FEM1B_bdg domain-containing protein	PHTF1	unreviewed	Predicted	43.9	33	33	33	84.949	3	3	3	7.21856	7.14622	7.1232	6.77903	6.50282	6.57847	6.78798	5.58701	6.67657
P00506	P00505	Aspartate aminotransferase, mitochondrial	GOT2	reviewed	Evidence at protein level	78.6	37	37	37	47.436	3	3	3	6.65755	6.50707	6.44121	8.36709	8.20685	8.30792	6.24358	5.36875	5.25866
A0A286ZVK0	Q9NVV0	Trimeric intracellular cation channel type B	TMEM38B	unreviewed	Evidence at protein level	67.2	19	19	19	32.477	3	3	3	8.62002	8.5389	8.51024	6.8557	6.35129	6.85003	8.50276	7.21139	8.2656
F1RRA6	Q9H0C2	Uncharacterized protein	SLC25A31	unreviewed	Inferred from homology	71.8	33	33	28	35.714	3	3	3	7.57171	7.4901	7.44857	8.704	8.68621	8.85681	7.18182	5.96189	7.05572
A0A287AXS7	P12236	ADP/ATP translocase 3	SLC25A6	unreviewed	Inferred from homology	86.6	33	28	16	32.92	3	3	3	7.39069	7.27238	7.25837	8.58421	8.44905	8.56444	6.97428	5.85098	6.65962
A0A287BG40	P19404	NADH dehydrogenase [ubiquinone] flavoprotein 2, mitochondrial	NDUFV2	unreviewed	Evidence at protein level	57	16	16	16	27.406	3	3	2	6.73372	6.44672	6.57081	7.8123	7.77219	7.76023	6.59923	4.75224
A0A5G2QNC7	Q8TCT8	PA domain-containing protein	SPPL2A	unreviewed	Evidence at protein level	4.8	3	3	3	70.086	3	3	2	5.86455	5.5287	5.61966	5.88932	5.67423	5.72285	4.88825		4.63318
F1S3W0	P07919	Cytochrome b-c1 complex subunit 6	LOC100524873	unreviewed	Evidence at protein level	89	11	11	11	10.671	3	3	3	6.61687	6.45343	6.37332	8.441	8.41101	8.45417	6.44317	5.41	4.80837
A0A5G2R8Q2	Q9P003	Uncharacterized protein	CNIH4	unreviewed	Evidence at protein level	14.7	1	1	1	15.704	3	0	2	7.66311	7.55903	7.56961				7.07302		6.8295
F1S1J5	Q9BUM1	Glucose-6-phosphatase	G6PC3	unreviewed	Inferred from homology	16.8	5	5	5	38.716	3	1	3	7.30471	7.24792	7.25616		6.01005		6.66553	5.96475	6.64803
A0A5G2RM49	Q99726	Uncharacterized protein	SLC30A3	unreviewed	Inferred from homology	5.6	2	2	2	38.394	3	0	3	6.13078	5.9471	6.01991				5.61116	4.33933	5.18341
A0A286ZQA4	Q99758	Uncharacterized protein		unreviewed	Predicted	25.1	6	6	6	31.914	3	3	2	6.6814	6.50273	6.42614	6.55069	6.49004	6.55751	5.79207		5.62343
A0A5G2QIR1	P49585	CTP_transf_like domain-containing protein	PCYT1A	unreviewed	Evidence at protein level	22.2	7	7	7	53.621	3	3	3	5.63448	5.88884	5.93534	7.41186	5.89001	5.95191	4.7404	4.86571	4.75998
A0A287BMG2	Q9NZ01	Very-long-chain enoyl-CoA reductase	TECR	unreviewed	Evidence at protein level	9.2	5	5	5	52.445	3	1	3	6.35467	5.98242	6.08842		5.87153		5.69469	4.51222	5.25276
A0A287AJR1	O43506	Uncharacterized protein		unreviewed	Predicted	12.6	9	2	2	82.791	3	2	2	6.0904	5.64516	5.84328	5.32296	5.08243		5.07507		4.82106
A0A5G2QPY2	Q6IAN0	Dehydrogenase/reductase SDR family member 7B isoform 2	DHRS7B	unreviewed	Inferred from homology	61.3	24	24	24	33.138	2	3	3	5.81904	5.93248		7.43398	7.21029	7.40511	5.54745	3.84389	5.21938
D3K5I8	O75425	Motile sperm domain containing 3	MOSPD3	unreviewed	Evidence at transcript level	27.7	5	5	5	25.499	3	3	3	7.2697	7.39085	7.36371	6.18943	6.19808	6.17397	6.22799	6.40019	6.85372
A0A287AS29	P15531	Nucleoside diphosphate kinase	NME1	unreviewed	Evidence at protein level	27	4	3	3	17.109	3	0	3	5.89348	5.96116	5.84197				5.23699	4.5626	4.79664
F1SEQ3	Q9H3K2	Growth hormone-inducible transmembrane protein	GHITM	unreviewed	Evidence at protein level	20.9	6	6	6	37.077	3	3	3	6.423	6.19948	6.07584	7.62245	7.42794	7.598	5.812	4.40199	5.5427
F1S8A1	Q8WW34	Transmembrane protein 239	TMEM239	unreviewed	Predicted	15.8	2	2	2	17.012	3	3	3	7.10013	7.06989	7.0423	6.5847	6.15097	6.3439	6.64218	5.66518	6.16791
F1RSY4	O60906	Sphingomyelin phosphodiesterase 2	SMPD2	unreviewed	Evidence at protein level	28.4	11	11	11	47.572	3	3	3	6.74451	6.66964	6.70876	6.6134	6.51816	6.73508	6.22986	5.00958	6.04995
A0A287BRT7	P67812	Signal peptidase complex catalytic subunit SEC11	SEC11A	unreviewed	Evidence at protein level	61.6	12	12	12	20.373	3	3	3	7.59501	7.44835	7.46978	6.74118	6.70872	6.52077	7.01334	6.06311	6.88725
A0A287B8U8	Q9H9S3	Plug_translocon domain-containing protein	SEC61A2	unreviewed	Evidence at protein level	14.1	5	5	5	44.749	3	0	3	6.27059	6.33058	6.3838				6.06062	4.29572	5.73888
I3LT45	Q9BSE4	Homocysteine-responsive endoplasmic reticulum-resident ubiquitin-like domain member 2 protein	HERPUD2	unreviewed	Predicted	8.6	3	3	3	44.993	3	0	3	6.68036	6.54617	6.50713				5.59148	5.42218	5.76842
F1S6Q1	Q9P0J0	Complex I-B16.6	NDUFA13	unreviewed	Evidence at protein level	58.3	12	12	12	16.89	3	3	3	6.55301	6.32329	6.51909	8.14737	8.02617	8.1623	6.1695	4.70278	5.57715
I3LK18	Q9NZM6	PKD_channel domain-containing protein	PKD2L2	unreviewed	Inferred from homology	42.9	39	39	39	74.073	3	3	3	8.28686	8.10907	8.0916	8.50862	8.40217	8.55374	7.78936	6.59142	7.87181
A0A287BAE1	Q8N9A8	Nuclear envelope phosphatase-regulatory subunit 1	CNEP1R1	unreviewed	Inferred from homology	19.3	2	2	2	13.041	3	1	2	6.88169	6.88334	6.81961	6.22386			6.08232		5.98128
A0A5G2QYG7	Q495N2	Aa_trans domain-containing protein	SLC36A3	unreviewed	Predicted	4.3	2	2	2	54.47	3	0	3	5.9017	5.57215	5.76203				5.03076	4.1337	4.89802
A0A5G2QY67	Q8NDM7	Uncharacterized protein	CFAP43	unreviewed	Inferred from homology	44.8	64	64	64	192.46	3	3	3	6.11793	5.90665	5.73526	7.19667	7.04273	7.14495	4.80303	4.65538	5.13024
A0A287B2N5	Q8N3I7	Bardet-Biedl syndrome 5 protein homolog	KLHL41	unreviewed	Inferred from homology	13.2	3	3	3	36.252	3	3	3	6.00078	5.72785	5.97559	7.07225	5.2874	6.90071	4.90915	4.54005	5.04716
I3LFS9	A8MTL0	Uncharacterized protein	IQCF5	unreviewed	Predicted	74.5	22	19	18	17.822	3	3	3	8.37278	8.2876	8.31894	7.11518	7.20358	7.03411	7.87863	7.16068	7.64919
Q95339	P56134	ATP synthase subunit f, mitochondrial	ATP5MF	reviewed	Evidence at protein level	44.3	7	7	7	10.311	3	3	3	6.49643	6.84519	6.8599	8.64004	8.51624	8.56573	6.34649	5.11704	5.75278
A0A287BS88	O43826	MFS domain-containing protein	SLC37A4	unreviewed	Evidence at protein level	14.6	6	6	6	48.688	3	3	3	6.98726	6.88653	6.81954	5.65819	5.6092	5.33451	6.39568	5.10092	6.30376
A0A5G2QM17	P27348	14-3-3 protein theta;14_3_3 domain-containing protein	YWHAQ;YWHAB;YWHAH	unreviewed	Evidence at protein level	23.2	5	3	2	27.807	3	3	2	5.87804	5.7504	5.80577	5.87687	5.92776	5.95124	5.22521	4.23274
F1SQT3	Q00325	Uncharacterized protein	SLC25A3	unreviewed	Evidence at protein level	65.3	33	33	33	39.888	3	3	3	7.28865	7.25319	7.26548	8.61236	8.5262	8.63732	6.839	5.57953	6.6078
A0A287BRB0	O00400	Uncharacterized protein	SLC33A1	unreviewed	Evidence at protein level	16.8	11	11	11	84.995	3	3	3	6.22079	6.03495	6.00126	7.00065	5.26048	5.39705	5.47204	4.13678	5.56004
I3LK43	O75251	Complex I-20kD	NDUFS7	unreviewed	Evidence at protein level	77.6	13	13	13	21.767	3	3	2	6.48212	6.08243	6.3273	7.9739	7.75287	7.88291	5.57841		5.15174
F1SEN2	P00367	Glutamate dehydrogenase (NAD(P)(+))	GLUD1	unreviewed	Evidence at protein level	51.3	26	26	26	61.307	3	3	2	5.96077	5.83783	5.67867	7.26489	7.20464	7.24536	5.53594	4.00156
A0A287AY54	Q8NHW5	60S acidic ribosomal protein P0	RPLP0	unreviewed	Inferred from homology	12.9	3	3	3	27.507	3	3	2	5.78497	5.42098	5.15088	5.56245	5.55519	5.63662	4.43487		4.45966
A0A5G2RIC0	O00410	Importin N-terminal domain-containing protein	IPO5	unreviewed	Evidence at protein level	36.6	28	28	28	126.71	3	3	3	6.32292	6.2804	6.31963	6.70892	6.63458	6.78261	5.22668	5.20943	5.30799
F1SJW0	Q6ICG6	Uncharacterized protein	KIAA0930	unreviewed	Evidence at protein level	3	2	2	2	48.732	3	0	2	6.09947	5.76763	5.80475				4.92377		4.91143
A0A287AQS7	O43819	Thioredoxin domain-containing protein	SCO2	unreviewed	Evidence at protein level	58.7	14	14	14	29.593	3	3	3	6.32004	6.01292	6.00612	7.7881	7.67926	7.78413	5.45576	4.42234	5.27786
F1SED4	Q9HCU5	Uncharacterized protein	PREB	unreviewed	Evidence at protein level	9.8	3	3	3	45.717	3	0	3	5.9933	6.09837	5.98836				5.54412	4.06435	5.33349
A0A5G2R9Z9	Q9BRC7	Phosphoinositide phospholipase C	PLCD4	unreviewed	Evidence at protein level	22	13	13	13	91.027	3	3	3	6.15515	5.88599	5.86502	6.78987	6.67627	6.80074	5.27497	4.31542	5.09054
Q2EN79	Q9UDW1	Ubiquinol-cytochrome c reductase complex	UQCR10	unreviewed	Evidence at protein level	51.6	6	6	6	7.4004	3	3	3	6.93975	6.76582	6.99514	8.03157	7.92963	8.04505	6.37378	5.21376	6.13536
D5K8A2	Q8TC71	Mitochondria-eating protein	SPATA18	reviewed	Evidence at transcript level	56.2	44	44	44	63.3	3	3	3	7.00634	6.84583	6.8769	8.64816	8.47945	8.5652	6.41105	5.41785	5.89548
A0A5G2QNA4	Q8NHX9	Uncharacterized protein	TPCN2	unreviewed	Predicted	13.8	9	9	9	84.258	3	0	3	6.51853	6.34961	6.39219				5.89619	4.21677	6.1817
P62895	P99999	Cytochrome c	CYCS	reviewed	Evidence at protein level	66.7	14	14	14	11.703	3	3	3	6.95577	6.74988	6.63379	8.94591	8.88781	8.98741	6.72143	5.45466	5.14814
A0A287A4V9	Q9UGP8	J domain-containing protein	SEC63	unreviewed	Evidence at protein level	22.6	14	14	14	83.932	3	3	3	6.38796	6.37663	6.41646	5.8159	5.53644	5.47029	5.7777	4.5297	5.75022
A0A286ZYY7	O43506	Uncharacterized protein	ADAM20	unreviewed	Predicted	11.7	6	6	6	83.309	3	0	2	6.37037	6.28596	6.18492				5.40714		5.24408
B8XTR1	Q9NRZ7	1-acyl-sn-glycerol-3-phosphate acyltransferase gamma isoform X1	AGPAT3	unreviewed	Evidence at protein level	33.2	14	14	14	43.361	3	1	3	6.89308	6.84725	6.82001		5.38303		6.37118	4.89188	6.31404
A0A480WPU1	P06733	2-phospho-D-glycerate hydro-lyase	ENO1	unreviewed	Evidence at protein level	67.7	22	22	15	47.287	3	3	3	6.59529	6.47169	6.4137	6.87356	7.56436	7.12685	5.75857	5.13988	5.38571
Q1W0Y2	P15954	Cytochrome c oxidase subunit 7C, mitochondrial	COX7C	reviewed	Evidence at protein level	14.3	1	1	1	7.3466	3	3	2	6.57556	6.4989	6.52064	7.42164	7.00268	7.29172	5.9278	4.98434
I3LNF2	Q9P2D7	Uncharacterized protein	DNAH1	unreviewed	Inferred from homology	37.4	133	131	131	487.84	3	3	3	5.95079	5.85015	5.86073	7.03354	6.93459	7.03318	4.84491	4.95589	4.52773
F1RXA7	O43242	26S proteasome non-ATPase regulatory subunit 3	PSMD3	unreviewed	Evidence at protein level	11	5	5	5	60.966	3	1	3	5.51164	5.28856	5.33648		5.13694		4.39468	3.96981	4.37652
A0A286ZJC3	Q14240	RNA helicase	EIF4A2	unreviewed	Evidence at protein level	34.5	13	4	4	41.29	3	1	3	6.21272	6.06911	6.0937			5.16997	5.34404	4.6379	5.10954
I3LC58	Q4G1C9	SCP domain-containing protein	GLIPR1L2	unreviewed	Predicted	46.4	11	11	11	37.829	3	3	3	7.66096	7.53798	7.46025	6.76649	6.66029	6.68571	7.10653	5.91646	6.82696
A0A287AT39	Q9NUB1	Acetyl-coenzyme A synthetase	ACSS1	unreviewed	Evidence at protein level	40.8	24	24	24	76.199	3	3	3	6.16785	6.09754	6.11664	7.5359	7.44635	7.58653	5.50304	4.23807	5.4102
I3LGD4	Q00610	Clathrin heavy chain	CLTC	unreviewed	Evidence at protein level	12.5	15	15	15	188.61	3	3	3	5.61239	5.39804	5.45597	5.43246	5.81105	5.76723	5.16203	3.93357	4.01102
A0A287BET7	Q7Z7A1	Uncharacterized protein	CNTRL	unreviewed	Predicted	12.2	25	25	25	265.45	2	3	2	4.7419	4.57567		6.34325	5.98221	6.29697	3.69229		3.4555
F1RZP8	Q8IXY8	Peptidyl-prolyl cis-trans isomerase-like 6 isoform 1	PPIL6	unreviewed	Predicted	47.2	13	13	13	34.906	3	3	2	6.07254	6.18236	5.91258	7.2642	7.08279	7.15473	6.00492	4.00156
A0A287AS93	O43676	Complex I-B12	NDUFB3	unreviewed	Evidence at protein level	50	6	6	6	11.108	3	3	3	6.34854	6.08138	6.33343	7.97412	7.81487	7.92704	5.87296	4.84106	4.76967
A0A480C275	O75379	Vesicle-associated membrane protein 4	VAMP4	unreviewed	Predicted	31.9	3	3	3	16.331	3	0	3	6.93493	6.71279	6.6622				5.51363	5.91282	5.72505
A0A287BGG6	Q9UNE7	Uncharacterized protein	STUB1	unreviewed	Evidence at protein level	18.2	4	4	4	34.992	3	2	2	6.28042	5.93259	5.94166		5.33276	5.74723		4.52538	5.14706
F1SCH1	P17568	Complex I-B18	NDUFB7	unreviewed	Evidence at protein level	67.9	11	11	11	16.458	3	3	3	6.55451	5.95864	6.37909	8.21906	8.28298	8.19312	6.01841	4.60771	4.99054
A0A0A8IK66	Q96DA0	Heparin-binding protein WGA16	wga16	unreviewed	Evidence at protein level	52.4	10	10	9	18.211	3	3	3	7.62358	7.44691	7.47176	7.95143	7.95998	8.17234	6.83429	6.17266	6.60145
F1S2A8	P51572	B-cell receptor-associated protein	BCAP31	unreviewed	Evidence at protein level	23.2	5	5	5	27.859	3	3	3	7.09058	6.88838	6.90707	6.13459	6.07427	6.28773	6.5393	5.09374	6.1858
A0A286ZU97	Q9Y6C9	Uncharacterized protein	MTCH2	unreviewed	Evidence at protein level	71.6	26	26	26	36.633	3	3	3	7.95829	8.03755	7.90635	9.29824	9.15333	9.2097	7.6819	6.1944	7.32718
A0A286ZZK2	Q08722	Integrin-associated protein	CD47	unreviewed	Evidence at protein level	15.5	4	4	4	31.801	3	3	3	7.17903	7.3329	7.29159	6.99311	6.9524	6.89335	6.38725	5.77487	6.61208
I3LCP8	P35237	Serpin family B member 6	SERPINB6	unreviewed	Evidence at protein level	27.6	8	8	7	43.152	3	3	3	6.72818	6.30647	6.39515	6.071	6.03539	6.23644	5.62613	4.93618	5.58861
F1SM19	O75190	J domain-containing protein	DNAJB3	unreviewed	Predicted	16.1	4	4	4	28.192	3	3	3	5.59064	7.16068	7.22925	6.32999	6.40199	6.28332	5.72558	5.18848	5.62022
A0A287A9T4	P08238	HATPase_c domain-containing protein	HSP90AB1	unreviewed	Evidence at protein level	26.1	18	6	6	81.42	3	3	3	6.10041	5.90359	5.94842	5.97574	6.65389	6.13539	4.98054	4.5414	5.03036
A0A287AEV7	Q8IUB5	WAP four-disulfide core domain protein 10A	WFDC10AL	unreviewed	Evidence at protein level	11.1	1	1	1	11.986	3	3	2	6.45037	6.37581	6.32525	6.57212	6.10724	6.35388	5.54497		5.24748
I3LD34	Q96JA4	Uncharacterized protein	MS4A14	unreviewed	Inferred from homology	39.1	21	21	21	103	3	3	3	6.85242	6.51138	6.49656	7.34429	7.2584	7.47976	6.16959	4.59887	5.92444
A0A286ZYQ6	Q9UQ80	Peptidase_M24 domain-containing protein	PA2G4	unreviewed	Evidence at protein level	8.6	2	2	2	41.264	3	2	2	5.50938	5.54669	5.51497	5.73796		6.15262	4.52823		4.41579
F6Q635	O75352	Mannose-P-dolichol utilization defect 1 protein	MPDU1	unreviewed	Evidence at protein level	27.1	7	7	7	26.734	3	0	3	7.54601	7.37473	7.3571				6.76883	5.70084	6.82833
F2Z543	P35232	Prohibitin	PHB	unreviewed	Evidence at protein level	93	31	31	31	29.804	3	3	3	7.0844	7.00873	6.92952	8.49589	8.37181	8.49037	6.54575	5.29555	6.03467
A0A287AAR5	O14561	Acyl carrier protein	NDUFAB1	unreviewed	Evidence at protein level	20.5	5	5	5	17.289	3	3	3	6.9571	6.78839	6.5567	8.4582	8.07602	8.4184	6.53367	5.48596	5.06157
F1S297	P51553	Isocitrate dehydrogenase [NAD] subunit, mitochondrial	IDH3G	unreviewed	Evidence at protein level	53.3	20	20	20	41.264	3	3	3	5.63644	5.9429	6.06785	8.17765	8.10975	8.18084	5.62626	3.81381	4.86052
A0A5G2QGV5	Q6A555	Thioredoxin domain-containing protein	TXNDC8	unreviewed	Predicted	65.2	10	9	9	17.897	3	3	3	7.79858	7.72651	7.71698	8.24893	8.09398	8.03687	7.22016	6.01233	7.11879
F1RM58	A0A1B0GWB2	Uncharacterized protein		unreviewed	Inferred from homology	35.3	6	6	6	12.958	3	3	3	8.00518	7.83705	7.79012	7.34713	7.00342	7.3294	7.26933	6.28858	7.21471
I3L5B2	P62081	40S ribosomal protein S7	RPS7	unreviewed	Evidence at protein level	18.5	2	2	2	20.875	3	2	3	5.90145	5.68615	5.66656	5.83862	6.01674		4.94375	4.30149	4.51999
F1SDH8	O60423	Phospholipid-transporting ATPase	ATP8B3	unreviewed	Inferred from homology	17.9	22	22	21	164.68	3	3	3	6.43193	6.25643	6.35073	7.30539	6.31986	7.25739	5.43334	4.82189	5.39587
A0A287AD29	P0C7M6	Uncharacterized protein		unreviewed	Predicted	55.9	11	8	8	21.335	3	3	3	7.52688	7.38607	7.36333	5.92666	4.95341	5.8506	6.75478	5.85107	6.60575
A0A5G2R0Z8	Q6YN16	SCP2 domain-containing protein	HSDL2	unreviewed	Evidence at protein level	85.2	31	31	31	45.309	3	3	2	5.67798	5.81097	5.54943	7.91342	7.74737	7.91412	5.25484	3.82205
A0A287B0I6	Q9BQB6	Vitamin-K-epoxide reductase (warfarin-sensitive)	VKORC1	unreviewed	Evidence at protein level	19.6	3	3	3	18.139	3	1	3	7.45684	7.37949	7.33991	5.70971			6.68562	5.77062	6.61983
A0A5G2QUQ4	P02788	Lactotransferrin	LTF	unreviewed	Evidence at protein level	12.8	8	8	7	76.533	3	3	3	6.24915	6.09247	6.02743	6.08824	5.72215	5.77822	4.9001	4.71167	5.30957
F1ST51	Q9P1Z9	Uncharacterized protein	CCDC180	unreviewed	Predicted	9.3	10	10	10	192.02	3	3	2	5.85967	5.46315	5.75236	6.14489	5.99456	6.12853	4.64126		4.60518
A0A287AIR5	Q8IWL3	Iron-sulfur cluster co-chaperone protein HscB, mitochondrial isoform 1	HSCB	unreviewed	Inferred from homology	57	11	11	11	27.053	3	3	3	6.24827	6.04462	5.84363	7.36188	7.21609	7.28332	5.17883	4.38718	5.10401
I3L7Z2	E5RG02	Peptidase S1 domain-containing protein		unreviewed	Predicted	31.4	11	11	11	34.962	3	3	3	7.27149	7.21037	7.12759	7.15555	7.08831	7.14473	6.65567	5.47805	6.29363
F1RGJ3	P38646	75 kDa glucose-regulated protein	HSPA9	unreviewed	Evidence at protein level	68.6	45	45	45	70.122	3	3	3	6.55289	6.12166	6.34743	8.25086	8.08707	8.28065	6.11942	4.96262	4.55353
A0A287A5W5	Q14964	Ras-related protein Rab-39A	RAB39A	unreviewed	Inferred from homology	9.7	3	2	2	25.036	3	3	3	6.685	6.63083	6.63912	6.38612	6.21173	6.30732	5.70142	5.18318	5.66103
F1RNC3	Q8NCQ7	Protein PROCA1 isoform X1	PROCA1	unreviewed	Predicted	39.7	14	14	14	42.426	3	3	3	5.64372	6.13818	6.20558	8.21783	8.10267	8.20943	5.30133	4.39401	4.72647
F1RH17	Q8IYT1	DUF3699 domain-containing protein	FAM71E1	unreviewed	Predicted	56.4	9	9	9	24.798	3	1	3	7.90054	7.80814	7.82223			5.44483	7.15836	6.36069	6.98002
A0A287BI00	Q7Z745	Uncharacterized protein	MROH1	unreviewed	Predicted	10	16	16	16	180.8	3	3	2	5.76925	5.18517	5.43452	6.02857	5.74674	5.88921	4.43933		4.27163
P63053	P62987	Ubiquitin-60S ribosomal protein L40	UBA52	reviewed	Evidence at protein level	49.2	9	9	9	14.728	3	3	3	8.30371	8.29938	8.26285	8.49114	8.397	8.38611	7.45202	7.11491	7.39964
F1SKK1	O43772	Mitochondrial carnitine/acylcarnitine carrier protein	SLC25A20	unreviewed	Inferred from homology	65.4	20	20	20	32.851	3	3	3	6.76359	6.7835	6.71687	8.19656	7.95235	8.1378	6.18124	4.71395	6.01338
A0A287BIG4	P53680	AP complex subunit sigma	AP2S1	unreviewed	Evidence at protein level	47.2	8	8	8	17.018	3	3	3	7.36816	7.27987	7.26524	7.69805	7.474	7.60414	6.45956	5.83471	6.3105
F1SBU8	Q5XKP0	MICOS complex subunit MIC13	MICOS13	unreviewed	Evidence at protein level	85.6	10	10	10	13.338	3	3	3	6.1809	5.9114	5.88197	7.99555	7.89692	7.91298	5.51853	4.18955	4.7093
A0A287A920	Q9HC21	Uncharacterized protein	SLC25A19	unreviewed	Inferred from homology	43.4	15	15	15	35.37	3	3	2	6.18424	5.95319	6.07317	7.17803	7.07445	7.25139	5.22848		4.74525
A0A287AFN9	P10323	Acrosin	ACR	unreviewed	Inferred from homology	74.9	43	43	43	45.408	3	3	3	9.24207	9.19337	9.16658	9.25183	9.18341	9.2075	8.69365	7.78048	8.64246
A0A287BGB8	Q6NT32	Carboxylic ester hydrolase	CES5A	unreviewed	Evidence at protein level	6.7	2	2	2	58.811	3	2	2	5.96854	5.74838	5.77701		5.53457	6.17266	4.52263	4.6956
Q9MZ16	P21796	Voltage-dependent anion-selective channel protein 1	VDAC1	reviewed	Evidence at transcript level	66.8	16	16	16	30.726	3	3	3	7.67971	7.56909	7.53367	8.50645	8.30681	8.38401	7.25897	6.2017	6.08959
A0A5G2REW0	Q8NHX4	Uncharacterized protein	SPATA3	unreviewed	Predicted	41.6	22	22	22	51.857	3	3	3	7.25064	7.079	7.09618	7.8518	7.65687	7.80887	6.48073	5.4862	6.0807
A0A287ABL1	Q8NCS7	Uncharacterized protein	SLC44A5	unreviewed	Inferred from homology	19.7	14	14	13	77.349	3	3	3	7.03137	6.97774	6.90923	6.87165	6.77447	6.77552	6.20268	5.14189	6.17099
I3LJE4	Q32M84	BTB/POZ domain-containing protein 16	BTBD16	unreviewed	Predicted	29.4	14	14	14	58.469	3	3	2	6.084	6.06588	5.97149	7.3552	6.55997	7.30632	5.36324		4.53242
F1RK10	Q9P2R7	Succinate--CoA ligase [ADP-forming] subunit beta, mitochondrial	SUCLA2	unreviewed	Evidence at protein level	65.7	28	28	27	43.811	3	3	3	6.48242	6.36256	6.43043	8.45741	8.23997	8.35536	6.12821	4.69528	4.91721
I3LB08	Q9Y547	Uncharacterized protein	HSPB11	unreviewed	Evidence at protein level	19.6	2	2	2	16.385	3	0	3	6.2501	6.35193	6.32508				5.27713	4.76588	5.27563
A0A287BBT9	Q6ZN84	Uncharacterized protein	CCDC81	unreviewed	Predicted	32.6	24	24	24	75.577	3	3	2	5.68043	5.65637	5.37515	7.01498	6.85298	7.04992	4.6725	4.00126
F1RY58	Q330K2	Uncharacterized protein	NDUFAF6	unreviewed	Evidence at protein level	22.5	6	6	6	37.78	3	3	2	5.95267	5.81991	5.64464	7.61562	7.21035	7.41611	5.09244		4.29177
F6Q3P3	P84077	Uncharacterized protein;Peptidylprolyl isomerase	ARF1;FKBP11	unreviewed	Evidence at protein level	62.2	8	8	4	21.16	3	3	3	6.89278	6.86012	6.87153	6.91807	6.7945	6.79687	6.19703	5.07842	5.84855
F1RXU8	Q7Z5J8	ANK_REP_REGION domain-containing protein	ANKAR	unreviewed	Predicted	10	10	10	10	161.47	3	3	3	5.15909	5.13751	4.38068	6.13539	6.15712	6.0865	3.8359	3.63712	3.43305
Q71LE2	P84243	Histone H3.3	H3-3A	reviewed	Evidence at transcript level	31.6	8	8	6	15.328	3	3	3	7.95266	7.79523	7.93532	7.45717	7.48561	7.49126	7.11388	6.26764	7.01799
P62802	P62805	Histone H4		reviewed	Evidence at protein level	58.3	10	10	10	11.367	3	3	3	8.52165	8.298	8.2957	7.40068	7.43605	7.65359	7.3707	7.0976	7.53802
A0A5G2QZD3	P02794	Uncharacterized protein		unreviewed	Predicted	16.3	2	2	2	16.793	3	0	3	7.15585	6.893	6.92534				6.11601	5.47728	5.79664
F1STU7	Q9GZT6	Coiled-coil domain-containing protein 90B, mitochondrial isoform 1	CCDC90B	unreviewed	Inferred from homology	51.6	11	11	11	29.571	3	3	3	5.37444	5.24057	5.46535	7.20903	7.00617	7.09961	3.8122	4.17359	4.33842
A0A5G2R8W7	Q5T9G4	Arm_2 domain-containing protein	ARMC12	unreviewed	Predicted	79.8	32	32	32	36.717	3	3	3	7.47214	7.43294	7.43992	8.70605	8.60744	8.69699	6.84959	5.62565	6.43331
F1RMV3	Q6NXR0	IRG-type G domain-containing protein	IRGC	unreviewed	Inferred from homology	50.9	16	16	16	50.322	3	3	2	5.58496	5.20091	5.11428	6.89898	6.50315	6.46277	4.51196	3.58742
Q2I373	Q9NQT6	Fascin	FSCN3	unreviewed	Evidence at transcript level	85.3	48	48	48	56.18	3	3	3	7.97883	7.90972	7.90394	8.68958	8.57705	8.61183	7.13491	6.38998	6.94802
A0A287B9A0	Q9H3Z4	J domain-containing protein	DNAJC5	unreviewed	Evidence at protein level	9.7	2	2	2	27.692	3	3	2	6.07893	5.94514	5.92283	6.59986	6.15791	6.34807	4.96659	4.46214
A0A286ZJB1	Q9UJ37	Uncharacterized protein	ST6GALNAC2	unreviewed	Predicted	42.9	13	13	13	39.192	3	3	3	6.78231	6.66954	6.67717	8.38789	8.35963	8.53904	6.06558	5.23249	5.15906
A0A5G2QIE0	Q9UBQ0	Vacuolar protein sorting-associated protein 29	VPS29	unreviewed	Evidence at protein level	34.1	6	6	6	20.495	3	3	3	6.46736	6.04265	6.23411	6.39194	6.35679	6.41318	5.20499	4.62186	5.15655
I3L6D2	P62820	Ras-related protein Rab-1A	RAB1A	unreviewed	Evidence at protein level	43.1	7	5	2	22.553	3	2	2	6.2633	5.40775	5.94014	5.45927	4.99762		5.17569	4.0379
A0A287APA1	O75323	NIPSNAP domain-containing protein	NIPSNAP2	unreviewed	Evidence at protein level	48.5	10	10	10	31.341	3	3	2	5.72608	5.50143	5.55976	7.04856	6.8051	6.91071	4.97934	3.71702
A0A287A896	B2RTY4	Uncharacterized protein	MYO9A	unreviewed	Inferred from homology	3.2	6	6	6	296.17	3	3	3	6.50029	6.30976	6.32465	5.59235	5.62274	5.56358	5.40381	4.68127	5.30944
F1RFM8	Q8IVF4	Uncharacterized protein	DNAH10	unreviewed	Inferred from homology	38.3	158	157	157	528.77	3	3	3	6.69758	5.9572	5.93178	7.07078	6.8664	7.03675	4.44751	5.25821	5.14721
F1RWL7	O95169	NADH dehydrogenase [ubiquinone] 1 beta subcomplex subunit 8, mitochondrial	NDUFB8	unreviewed	Evidence at protein level	60.8	14	14	14	21.675	3	3	3	6.76394	6.58685	6.54224	7.96333	7.93708	7.90103	5.56753	5.03619	5.56528
A0A286ZT91	Q9H3Z7	AB hydrolase-1 domain-containing protein	ABHD16B	unreviewed	Predicted	52.8	25	25	25	52.367	3	3	3	7.29642	7.12238	7.04634	7.03403	6.65388	7.01254	6.40068	5.36303	6.09188
O02705	P07900	Heat shock protein HSP 90-alpha	HSP90AA1	reviewed	Evidence at transcript level	46.4	33	33	22	84.774	3	3	3	6.93804	6.88154	6.84789	6.95051	7.08311	7.19811	5.69773	5.47731	5.79082
A0A287BKT9	P32856	Syntaxin-2 isoform 2	STX2	unreviewed	Inferred from homology	27.8	7	7	7	33.268	3	3	2	6.54184	6.43262	6.38906	6.8519	6.48886	6.6641	4.45644		6.42316
A0A287A9T9	Q9NRG7	Uncharacterized protein	SDR39U1	unreviewed	Evidence at protein level	60.5	20	20	20	31.227	3	3	3	6.55788	6.41589	5.15076	7.74536	7.67866	7.71213	4.87545	4.66537	4.65969
A0A480PLY3	P63104	14-3-3 protein zeta/delta	YWHAZ	unreviewed	Evidence at protein level	55.5	14	14	12	27.745	3	3	3	7.16295	7.09384	7.07089	7.21447	7.1465	7.35255	6.40516	5.55312	5.71696
F1SP87	Q9NQ60	Uncharacterized protein		unreviewed	Evidence at protein level	44	7	7	7	16.18	3	3	3	8.73187	8.7889	8.7778	6.97952	6.77954	6.50892	7.74002	7.72153	7.7531
P60588	O14494	Phospholipid phosphatase 1	PLPP1	reviewed	Evidence at protein level	21.1	5	5	5	32.321	3	3	2	6.57755	6.37654	6.36804	6.95952	6.94456	6.83263	5.57641		5.02428
A0A287A821	Q8IYQ7	Threonine synthase-like 1	THNSL1	unreviewed	Evidence at protein level	43.2	26	26	26	83.272	3	3	2	5.48862	5.49413	5.46727	7.54589	7.28071	7.44702	4.27996		4.3283
K7GLT8	P06576	ATP synthase subunit beta	ATP5F1B	unreviewed	Evidence at protein level	71.9	38	38	38	60.83	3	3	3	8.10123	7.94034	7.90434	9.28995	9.15372	9.23707	7.52042	6.47195	6.55889
I3L7E1	Q8IWT0	Protein archease	ZBTB8OS	unreviewed	Evidence at protein level	10.2	2	2	2	19.525	3	3	2	6.37865	6.36633	6.14743	6.89253	6.89998	6.78374	5.23684		5.04724
A0A5G2QF28	P30626	Uncharacterized protein	SRI	unreviewed	Evidence at protein level	49.7	7	7	7	20.093	3	3	3	7.19794	7.12241	7.08322	6.2811	6.18887	6.22313	7.34772	5.73518	4.82426
B6UV57	Q9Y697	Cysteine desulfurase, mitochondrial	NFS1	unreviewed	Evidence at protein level	63.5	24	24	24	50.4	3	3	3	5.78503	5.55962	5.26171	7.86611	7.67933	7.82632	5.3825	3.56086	3.92692
A0A5G2QR28	P31937	3-hydroxyisobutyrate dehydrogenase, mitochondrial	HIBADH	unreviewed	Evidence at protein level	58.4	15	15	15	39.955	3	3	3	6.35232	6.22186	6.15363	8.28778	8.17782	8.2381	5.6062	4.47942	4.8338
I3LKM1	Q9Y6M0	Peptidase S1 domain-containing protein	PRSS21	unreviewed	Predicted	15.5	4	4	4	35.396	3	3	3	6.5162	6.51912	6.46439	6.58791	6.37186	6.58467	5.76565	4.54979	5.4271
F1RY01	Q9P032	NADH dehydrogenase [ubiquinone] 1 alpha subcomplex assembly factor 4	NDUFAF4	unreviewed	Evidence at protein level	11.4	2	2	2	19.939	3	3	3	8.03157	7.8267	7.86519	5.89265	6.16038	5.85784	7.0172	6.26923	6.95962
F1RSD6	P38432	Coilin_N domain-containing protein	COIL	unreviewed	Evidence at protein level	38.4	16	16	16	57.656	3	0	3	7.27219	7.27238	7.23475				5.99688	5.82231	6.2819
A0A287B0L6	Q96KK5	Histone H2A	LOC100157763	unreviewed	Inferred from homology	35.2	5	1	1	13.906	3	3	3	7.43861	7.2544	7.22766	6.53512	6.36048	6.4277	6.20839	5.78412	6.22459
I3LAG4	Q5W0Z9	Palmitoyltransferase	ZDHHC20	unreviewed	Inferred from homology	15.5	5	5	5	40.84	3	0	2	6.39721	6.31211	6.34811				5.2899		5.04786
F1RFL9	Q9Y487	V-type proton ATPase subunit a	ATP6V0A2	unreviewed	Inferred from homology	27.5	22	22	21	97.553	3	3	3	6.45824	7.13149	7.11935	5.10738	5.29039	6.03036	6.24969	4.58107	6.14032
A0A480X841	P61019	Ras-related protein Rab-2A isoform a	RAB2A	unreviewed	Evidence at protein level	84.9	41	41	22	23.518	3	3	3	9.77794	9.70702	9.68405	8.32408	8.24092	8.24282	9.08881	8.32625	8.9519
F1SCU0	Q96P26	Uncharacterized protein	LOC100516797	unreviewed	Predicted	69.2	59	59	59	72.041	3	3	3	7.77242	7.7374	7.71745	9.33778	9.28919	9.33033	7.14145	6.0769	6.37462
M3VH37	Q6GPH6	Inositol 1,4,5-trisphosphate receptor interacting protein-like 1 tv2	ITPRIPL1	unreviewed	Evidence at transcript level	59	31	31	31	62.611	3	3	3	7.65725	7.49854	7.3987	7.29656	7.2417	7.07875	6.76757	5.51983	6.60514
A0A287AHS0	P0DP25	Calmodulin	CALM3	unreviewed	Evidence at protein level	80.4	12	12	6	16.706	3	3	3	9.25945	9.18256	9.16516	8.08055	8.09826	8.07965	8.20156	8.23442	8.07247
A0A287A674	Q9NPE6	SUN domain-containing protein	SPAG4	unreviewed	Predicted	18.4	6	5	5	48.15	3	1	3	6.53828	6.59952	6.36728	5.40596			5.6631	4.92215	4.99846
A1XQT2	P09669	Cytochrome c oxidase subunit 6C	COX6C	reviewed	Inferred from homology	90.8	12	12	12	8.8001	3	3	3	7.54726	7.41769	7.4129	8.69255	8.66669	8.759	6.91618	5.50868	6.25919
A0A287AD61	Q9UHQ4	B-cell receptor-associated protein	BCAP29	unreviewed	Evidence at protein level	30.3	9	9	9	28.027	3	2	3	7.77079	7.61345	7.58915	5.88042		5.5998	6.801	5.76929	6.74211
F1RX00	P21397	Amine oxidase	MAOA	unreviewed	Evidence at protein level	41.9	46	46	44	102.41	3	3	3	7.02514	6.94416	6.97151	8.2751	8.16527	8.24326	6.06625	5.29345	5.72318
A0A480RUZ5	Q16566	Calcium/calmodulin-dependent protein kinase type IV isoform 1	CAMK4	unreviewed	Evidence at protein level	34	14	14	14	52.173	3	3	2	5.72994	5.98248	5.63749	7.41592	7.08311	7.36046	4.78772		4.33504
F1RU33	O75531	Uncharacterized protein	BANF1	unreviewed	Evidence at protein level	62.9	9	9	9	10.044	3	3	3	8.28176	8.05254	8.03032	6.31014	5.84611	6.00741	7.0331	6.77226	6.98329
I3LGM4	Q86Y39	Complex I-B14.7	NDUFA11	unreviewed	Evidence at protein level	35.5	4	4	4	14.672	3	3	2	6.44089	6.50346	6.05296	7.73438	7.6875	7.80404	5.50705		4.75325
A0A287A4A5	O75396	Uncharacterized protein	SEC22B	unreviewed	Evidence at protein level	37.3	6	6	6	24.123	3	3	3	6.93786	6.78622	6.76856	6.12882	6.64608	6.29528	5.81752	5.04163	5.73318
F1SIF5	Q8WUK0	Uncharacterized protein	PTPMT1	unreviewed	Evidence at protein level	21.2	6	6	6	29.901	3	3	2	5.87926	5.31942	5.81506	6.37736	6.36803	6.48605	4.85883		4.02959
A0A287AAA2	O43847	Uncharacterized protein	NRDC	unreviewed	Evidence at protein level	47.2	52	52	52	141	3	3	3	7.50107	7.41782	7.40861	6.31622	6.34741	6.24778	6.33624	5.92595	6.25936
A0A286ZVG1	Q96HS1	Uncharacterized protein	PGAM5	unreviewed	Predicted	41	12	12	12	31.9	3	3	3	6.18264	6.20123	5.82485	7.32426	7.21529	7.30999	5.45915	3.87237	4.97336
F1SSP4	Q96SF2	Uncharacterized protein	CCT8L2	unreviewed	Inferred from homology	46	18	18	18	57.806	3	3	2	5.53481	5.45261	5.22071	7.29175	7.18673	7.31076	4.35711		3.97563
I3LR30	O75844	CAAX prenyl protease	ZMPSTE24	unreviewed	Evidence at protein level	24.4	10	10	10	54.743	3	2	3	7.24339	7.02898	7.07904	5.31192	5.60024		6.24947	5.14734	6.11358
A0A5G2QPK6	P09622	Dihydrolipoyl dehydrogenase	DLD	unreviewed	Evidence at protein level	71.7	30	30	30	53.296	3	3	3	6.94276	6.70957	6.72268	8.53624	8.38924	8.48337	6.617	5.81091	4.21508
P79403	Q14697	Neutral alpha-glucosidase AB	GANAB	reviewed	Evidence at protein level	7.2	4	4	4	106.66	3	3	2	5.01402	5.20914	4.89782	5.33834	5.5427	5.20284	3.92586		3.6852
F2Z5F2	P61026	Uncharacterized protein	RAB10	unreviewed	Evidence at protein level	52	12	12	10	22.541	3	3	3	7.49234	7.39116	7.37055	6.56541	6.50137	6.59894	6.47471	5.77862	6.17281
F1SNW5	Q7Z5A4	Peptidase S1 domain-containing protein		unreviewed	Predicted	17.6	8	8	8	41.752	3	3	2	6.94192	6.74026	6.82179	7.04743	6.706	6.82281	5.91534		5.37941
A0A5G2RAC9	P24539	ATP synthase F(0) complex subunit B1, mitochondrial	ATP5PB	unreviewed	Evidence at protein level	61.3	19	19	19	27.128	3	3	3	7.25943	7.08425	7.10137	8.58121	8.41741	8.5704	6.46265	5.48233	5.61496
I3LN22	Q3KNS1	SSD domain-containing protein	LOC110255686	unreviewed	Predicted	27.2	26	26	26	106.43	3	3	3	7.17947	7.10147	7.08099	7.68924	7.50057	7.63736	6.36777	4.9073	6.27926
P00346	P40926	Malate dehydrogenase, mitochondrial	MDH2	reviewed	Evidence at protein level	81.1	28	28	28	35.484	3	3	3	7.20333	7.07434	7.08016	8.82301	8.75546	8.82474	6.74298	5.5789	5.17759
A0A287A3L7	Q9H503	Uncharacterized protein	BANF2	unreviewed	Predicted	95.6	9	9	9	10.231	3	3	3	8.4053	8.26757	8.25518	7.04332	7.14342	6.98846	7.33153	6.63264	7.39321
A0A286ZYL7	P30049	ATP synthase F1 subunit delta	ATP5F1D	unreviewed	Evidence at protein level	61.9	6	6	6	17.475	3	3	2	7.51158	7.49067	7.41291	8.73297	8.66153	8.78957	6.91171	5.45246
A0A287AN43	Q5VWP2	Uncharacterized protein	TENT5C	unreviewed	Inferred from homology	22.3	8	8	8	44.799	3	3	2	6.67296	6.47525	6.42406	6.36644	6.33512	6.57936	5.38611		5.22453
A0A286ZQY1	Q8TE73	Uncharacterized protein	DNAH5	unreviewed	Inferred from homology	3.8	16	11	11	525.44	3	3	2	4.98113	4.77243	5.02003	6.12231	6.04029	6.03467	3.76538		3.59605
A0A5G2QU54	Q6UWN0	UPAR/Ly6 domain-containing protein	LYPD4	unreviewed	Evidence at protein level	63.3	12	12	12	25.763	3	3	3	7.79919	7.85403	7.84541	7.83884	7.82316	7.90814	6.66522	6.23512	6.81141
A0A5S8M9X9	P07954	Fumarate hydratase, mitochondrial	FH	unreviewed	Inferred from homology	79	28	28	28	49.97	3	3	2	6.27007	6.20588	6.07137	7.93363	7.88425	7.89332	5.47782	4.20066
A0A5G2QH63	Q14139	U-box domain-containing protein	UBE4A	unreviewed	Evidence at protein level	3.4	3	3	3	123.45	3	3	3	6.2511	6.08124	4.763	5.81995	6.05675	5.83773	4.86164	3.758	4.32042
A0A5G2R3T3	P18085	Uncharacterized protein	ARF4	unreviewed	Evidence at protein level	55.6	7	3	3	18.588	3	3	2	6.26757	5.8476	5.76955	6.08916	6.21402	6.22588	4.76344		4.64392
F1ST87	Q13939	Calicin	CCIN	unreviewed	Predicted	87.2	71	71	71	66.817	3	3	3	9.31001	9.20572	9.18381	7.93182	7.89576	7.88201	8.32391	7.88084	8.1229
A0A287BSQ5	Q6YP21	Cysteine-S-conjugate beta-lyase 2	KYAT3	unreviewed	Evidence at protein level	10.2	3	3	3	47.253	3	2	3	6.35595	6.61964	6.4177	5.74861		5.62344	5.81649	4.03314	5.58745
I3LJC4	Q9UIA9	Exportin-7 isoform X1	XPO7	unreviewed	Evidence at protein level	2.6	2	2	2	124.86	3	3	2	4.88241	4.88205	5.19965	4.995	5.16047	5.22943	3.77343		3.66836
A0A5G2RMC5	Q96DB2	Hist_deacetyl domain-containing protein	HDAC11	unreviewed	Predicted	49.3	10	10	10	30.663	3	3	3	6.94421	6.82925	6.85609	6.61615	6.39775	6.51294	5.71288	5.09377	5.76048
A0A5G2RI80	A8MYZ5	IQ motif containing F6	IQCF6	unreviewed	Predicted	64.4	10	8	8	17.459	3	3	3	7.2564	7.26458	7.24591	6.68482	6.21099	6.69788	6.25176	5.42442	6.08856
F1RPS8	P25705	ATP synthase subunit alpha	ATP5F1A	unreviewed	Evidence at protein level	77.6	66	66	66	58.254	3	3	3	8.05465	7.95566	7.9512	9.31427	9.17453	9.26155	7.41358	6.36575	6.34408
I3LKD2	Q96A26	Uncharacterized protein	FAM162A	unreviewed	Evidence at protein level	48.4	11	11	11	17.665	3	3	2	7.22722	6.05104	6.11066	7.86248	7.56353	7.75989	5.3329		5.04716
A0A5G2QSG9	O00330	Dihydrolipoamide acetyltransferase component of pyruvate dehydrogenase complex	PDHX	unreviewed	Evidence at protein level	54.2	22	22	22	53.525	3	3	3	6.04501	6.14582	6.12339	7.92061	7.81288	7.92491	5.55849	4.12222	4.52362
F1SJ34	P20674	Cytochrome c oxidase polypeptide Va	COX5A	unreviewed	Evidence at protein level	55.9	10	10	10	16.748	3	3	3	7.43132	7.29429	7.2953	8.5509	8.54823	8.46935	7.12034	5.94099	5.0323
A0A5G2QW92	P62316	Small nuclear ribonucleoprotein Sm D2	SNRPD2	unreviewed	Evidence at protein level	32.9	4	4	4	16.038	3	3	3	7.26543	7.15088	7.15688	8.10857	7.94852	8.07598	6.31245	5.30023	5.88335
K7GS22	P56381	Uncharacterized protein	ATP5F1E	unreviewed	Evidence at protein level	11	3	3	3	14.752	3	3	3	6.31645	6.61761	6.57237	8.12736	7.75323	8.07598	5.61125	4.80565	4.90065
A0A5G2R4E3	O95178	Complex I-AGGG	NDUFB2	unreviewed	Inferred from homology	11.5	1	1	1	9.3623	3	3	3	6.92943	6.5827	6.65198	7.79238	7.49627	7.67582	6.06837	5.02239	4.9237
A0A5G2R9G7	Q96LM6	Uncharacterized protein	TEX37	unreviewed	Predicted	85	13	13	13	20.623	3	3	3	7.37951	6.8259	7.04261	7.89729	7.70442	7.86904	6.13739	5.14607	5.84811
P02067	P68871	Hemoglobin subunit beta	HBB	reviewed	Evidence at protein level	55.1	7	7	6	16.165	3	3	3	6.06126	6.105	6.34402	6.64223	6.67204	6.26119	5.43006	4.10944	4.80175
F1SMS2	Q8WXQ8	Carboxypeptidase A1	CPA1	unreviewed	Inferred from homology	9.6	4	4	4	49.038	3	3	3	6.53046	6.29519	6.43715	6.33608	6.17441	6.44015	5.34631	4.54345	5.1807
A0A5G2QDX7	Q6T311	Uncharacterized protein	ARL9	unreviewed	Inferred from homology	61.6	8	8	8	26.785	3	3	3	7.06543	6.82119	6.80564	6.41736	6.60014	6.5773	5.24662	5.70076	5.6005
F1SCJ3	Q8NA69	Uncharacterized protein	TEX45	unreviewed	Predicted	47.2	22	22	22	59.615	3	3	3	5.8187	5.62555	5.65505	7.28794	7.05983	7.19388	4.56439	3.97565	4.34686
K7GSE0	O95202	Leucine zipper-EF-hand-containing transmembrane protein 1	LETM1	unreviewed	Evidence at protein level	62.9	52	52	52	80.718	3	3	3	6.57158	6.44401	6.52137	8.19846	7.97445	8.1503	5.93521	4.08336	5.45329
M3UZ54	P53985	Monocarboxylate transporter 1	SLC16A1	unreviewed	Evidence at protein level	14.2	7	7	7	54.247	3	3	3	6.85487	6.74273	6.50151	6.82403	6.7499	6.6995	5.77931	4.34829	5.88915
F1S4R7	Q5VTQ0	Uncharacterized protein	LOC100624062	unreviewed	Inferred from homology	62.2	32	32	32	67.467	3	3	3	8.26884	8.16274	8.12493	5.98638	5.90595	6.0707	7.33941	6.2158	7.1049
A0A287B5S7	Q9UKV8	Protein argonaute-2	AGO2	unreviewed	Evidence at protein level	2.7	2	2	2	92.369	3	3	3	5.10401	5.84016	5.82712	6.7426	6.9719	5.91192	4.87575	3.89591	3.76426
K7GP28	Q99714	Uncharacterized protein	HSD17B10	unreviewed	Evidence at protein level	80.9	19	19	19	30.787	3	3	2	6.58155	6.39764	6.42127	8.38709	8.18184	8.35162	5.92129		4.4848
A0A286ZN52	P49720	Proteasome subunit beta	PSMB3	unreviewed	Evidence at protein level	50.2	9	9	9	23.008	3	3	3	7.54611	7.4317	7.44303	6.25307	6.34104	6.6065	6.23937	5.88999	6.1738
A0A5G2RCG0	O75608	Abhydrolase_2 domain-containing protein	LYPLA1	unreviewed	Evidence at protein level	68.2	10	10	10	22.987	3	3	3	7.67474	7.52221	7.54122	7.57594	7.50537	7.53526	6.53626	5.83336	6.27275
A0A287AKD1	Q5T7R7	Chromosome 1 open reading frame 185	C1orf185	unreviewed	Predicted	28.1	7	7	7	22.209	3	1	3	8.27114	8.1799	8.17196	6.01258			7.39125	6.20666	7.11103
F1SMZ6	P61604	10 kDa heat shock protein, mitochondrial	HSPE1	unreviewed	Evidence at protein level	86.3	16	16	16	10.96	3	3	2	7.22845	7.18918	7.13691	8.66077	8.64881	8.70446	6.46702	5.10809
A0A287A9H6	P23763	Synaptobrevin-2	VAMP2	unreviewed	Evidence at protein level	61	4	4	2	12.92	3	3	3	7.92645	7.74804	7.78837	7.85548	7.59017	7.76502	6.77764	6.21325	6.40934
I3LER5	P13073	Cytochrome c oxidase subunit 4 isoform 1, mitochondrial	COX4I1	unreviewed	Evidence at protein level	58.6	13	13	13	19.64	3	3	3	7.88852	7.64835	7.6664	9.07972	8.97938	9.01733	6.80446	6.04446	6.2647
A0A5S6HSJ6	P16615	Calcium-transporting ATPase	ATP2A2	unreviewed	Evidence at protein level	47.8	41	41	41	110.59	3	3	3	7.34361	7.21277	7.1922	6.16158	5.22474	5.51602	6.43425	5.03137	6.17386
F1SUF5	Q76FK4	Uncharacterized protein	NOL8	unreviewed	Predicted	1.7	1	1	1	126.62	3	2	2	5.4137	5.28598	5.29121	5.47858	5.53409		4.04933		3.99086
A0A286ZQY6	P50213	Isocitrate dehydrogenase [NAD] subunit, mitochondrial	IDH3A	unreviewed	Evidence at protein level	60.9	25	25	25	37.406	3	3	3	6.69287	6.54418	6.6471	8.52984	8.42909	8.45799	6.33039	5.00638	4.39461
A0A287A9I8	P36542	ATP synthase subunit gamma	ATP5F1C	unreviewed	Evidence at protein level	71.9	21	21	21	30.337	3	3	3	7.23571	7.25616	7.17644	8.66695	8.60501	8.6109	6.58461	5.47317	5.433
A0A287BMW3	A8MT70	B box-type domain-containing protein	ZBBX	unreviewed	Predicted	4.9	2	2	2	85.919	3	3	2	6.91894	6.92692	6.89453	7.4957	7.42159	7.57082	6.0865	4.89227
F1RNZ1	P47985	Rieske domain-containing protein	UQCRFS1	unreviewed	Evidence at protein level	59.3	16	16	16	31.779	3	3	3	6.85667	6.73518	6.65369	8.30387	8.16679	8.2861	6.2763	5.0886	4.66915
A0A287B0I4	Q9NVJ2	Uncharacterized protein	ARL8B	unreviewed	Evidence at protein level	40.5	8	8	3	21.426	3	3	3	7.21224	7.07751	7.09781	6.89186	6.86113	6.75925	6.22016	5.02156	5.95562
A0A286ZQW4	Q5VU65	BIG2 domain-containing protein	NUP210L	unreviewed	Inferred from homology	38.7	73	73	73	209.68	3	3	3	7.47867	7.34994	7.32506	7.20268	7.07686	7.17035	6.2571	5.46382	6.23992
A0A287BPW8	O95168	Complex I-B15	NDUFB4	unreviewed	Evidence at protein level	55	10	10	10	15.096	3	3	3	7.33179	6.65155	6.6025	8.15415	8.06569	8.10154	6.08895	5.04313	5.17508
F1S5Q9	Q9P2T0	Uncharacterized protein	THEG	unreviewed	Predicted	15.7	9	9	8	43.615	3	3	2	6.08711	5.82398	5.89379	6.78259	6.52326	6.75996	4.57087		4.64814
F1RKZ6	Q93009	Ubiquitin carboxyl-terminal hydrolase 7	USP7	unreviewed	Evidence at protein level	20.3	16	16	16	129	3	3	3	6.17566	5.96076	5.95923	6.1799	6.25518	6.48161	4.96336	4.39796	4.41323
A0A286ZW53	Q8IZ96	Uncharacterized protein	LOC110260932	unreviewed	Predicted	5.4	1	1	1	29.358	3	0	2	5.95964	5.76075	5.83843				4.77106		4.27699
F1S8P1	Q8NBX0	Sacchrp_dh_NADP domain-containing protein	SCCPDH	unreviewed	Evidence at protein level	77.9	33	33	33	47.332	3	3	3	7.81631	7.67125	7.6797	9.06202	8.94586	8.9786	6.89911	5.69228	6.43241
Q29380	Q9Y277	Voltage-dependent anion-selective channel protein 3	VDAC3	reviewed	Evidence at transcript level	88.7	23	23	23	30.577	3	3	3	8.33528	8.26378	8.27752	9.41162	9.18119	9.36263	7.47551	6.50331	6.86242
F1RLH4	Q3KRA9	Alpha-ketoglutarate-dependent dioxygenase alkB homolog 6 isoform 2	ALKBH6	unreviewed	Predicted	25.2	7	7	7	26.631	3	2	3	6.61349	6.51972	6.56367		5.17126	5.53551	5.64922	4.29319	5.51247
A0A286ZXF1	Q9UHQ9	Cytochrome-b5 reductase	CYB5R1	unreviewed	Evidence at protein level	35.3	18	18	18	53.631	3	3	3	7.20499	7.09374	7.03234	7.99166	7.90203	8.00578	6.07631	4.98863	6.01561
F1SGZ0	P58511	Small integral membrane protein 11A	SMIM11A	unreviewed	Evidence at protein level	46.6	2	2	2	6.8542	3	0	3	7.11461	6.91172	6.96053				5.69621	5.16847	5.82378
A0A287BMW6	Q9NX14	Complex I-ESSS	NDUFB11	unreviewed	Evidence at protein level	37.2	6	6	6	18.442	3	3	2	6.45643	6.28217	6.30718	7.73969	7.70442	7.72056	5.37144		4.65891
A0A287B6M7	Q12797	Asp-B-Hydro_N domain-containing protein	ASPH	unreviewed	Evidence at protein level	23.1	3	3	3	22.3	3	0	2	7.39231	7.31063	7.30809				6.18713		5.89696
A0A287A8V1	P60842	RNA helicase	EIF4A1	unreviewed	Evidence at protein level	47.9	20	20	11	44.492	3	3	3	7.34869	7.24172	7.19695	7.25462	6.96408	7.23596	6.06273	5.49635	5.9174
A0A287AA06	Q9Y2M5	BTB domain-containing protein	KLHL28	unreviewed	Predicted	3.3	2	2	2	64.36	3	0	2	5.77161	5.63775	5.58644				4.25044		4.39085
F1SD73	O75438	Complex I-MNLL		unreviewed	Evidence at protein level	86.2	7	7	7	7.0322	3	3	2	7.31706	6.94791	6.97102	8.53334	8.33021	8.51515	6.17658		5.34891
A0A287A391	P68104	Elongation factor 1-alpha	EEF1A1	unreviewed	Evidence at protein level	57.2	20	20	18	47.861	3	3	3	7.54083	7.38441	7.41113	7.34225	7.37096	7.53323	6.09272	5.82213	6.11691
A0A287BR54	P23919	dTMP kinase	DTYMK	unreviewed	Inferred from homology	47.8	15	15	15	29.773	3	3	3	7.16596	7.02362	7.06427	7.21688	6.97571	7.16622	5.88353	5.30049	5.71183
A0A287BQE3	P61009	Signal peptidase complex subunit 3	SPCS3	unreviewed	Evidence at protein level	46.3	8	8	8	18.451	3	3	3	7.91554	7.79619	7.74581	6.81699	6.76235	6.7351	6.79496	5.78918	6.65854
F1SII4	P41250	Diadenosine tetraphosphate synthetase	GARS1	unreviewed	Evidence at protein level	12.3	10	10	10	83.591	3	3	3	6.89745	6.34731	6.34733	7.19543	7.15725	7.36301	5.78603	4.74635	4.68097
A0A287B7U4	Q8WZ59	Uncharacterized protein	TMEM190	unreviewed	Predicted	28.7	9	9	9	19.839	3	3	2	7.62756	7.65941	7.58824	8.12434	7.86409	7.95097	6.59982		6.06179
Q2EN81	P48047	ATP synthase subunit O, mitochondrial	ATP5PO	reviewed	Evidence at protein level	63.4	15	15	15	23.369	3	3	3	7.25532	7.14067	7.14351	8.76362	8.57152	8.77168	6.28201	5.36566	5.53159
A0A287BGN0	P12074	Cytochrome c oxidase subunit	COX6A1	unreviewed	Evidence at protein level	62.4	4	4	4	12.247	3	3	3	7.31896	6.93692	6.97007	8.83696	8.61088	8.73816	6.24846	5.06266	5.55548
A0A286ZJL5	Q9Y5K8	V-type proton ATPase subunit D	ATP6V1D	unreviewed	Evidence at protein level	27.1	4	4	4	28.252	3	0	2	6.38005	6.2707	6.32085				5.26703		4.66092
A0A5G2QMX0	P16104	Histone H2A	H2AX	unreviewed	Evidence at protein level	34.3	5	5	1	15.128	3	3	3	8.4729	8.20145	8.29003	7.29588	7.21514	7.29148	7.04829	6.6041	7.14746
A0A5G2QRA3	Q96RL7	Uncharacterized protein	VPS13A	unreviewed	Evidence at protein level	45.2	113	113	112	347.88	3	3	3	7.34639	7.2501	7.23355	6.14019	6.00316	6.11916	5.99463	5.52388	5.93493
I3LPR1	Q5H943	Uncharacterized protein	CT83	unreviewed	Predicted	56.7	10	10	10	14.128	3	3	3	8.18876	8.05717	8.05839	6.78148	6.65703	6.7877	7.18896	6.23457	6.65665
A0A287AZF9	P08574	Cytochrome c1, heme protein, mitochondrial	CYC1	unreviewed	Evidence at protein level	49.4	21	21	21	35.442	3	3	3	7.4502	7.3733	7.33224	8.65064	8.50618	8.60438	6.49908	5.32232	5.98883
A0A5G2QEV9	Q6ZU69	Uncharacterized protein	LOC100525024	unreviewed	Predicted	44.4	48	48	44	152.82	3	3	3	8.34132	8.21537	8.19535	6.2217	6.28445	6.02637	7.16973	6.31082	7.08232
A0A5G2QZ59	Q5T0D9	HSac2 domain-containing protein	TPRG1L	unreviewed	Inferred from homology	17.5	3	3	3	28.456	3	1	2	6.29946	6.11912	6.12811	5.65845			4.92578		4.69892
A0A287BD08	P32189	Glycerol kinase		unreviewed	Inferred from homology	83.5	47	47	22	57.672	3	3	3	7.67052	7.61191	7.58609	8.96913	8.86736	8.98565	6.78277	5.59021	6.17371
A0A287B346	Q96QZ7	PDZ domain-containing protein 9 isoform X2	PDZD9	unreviewed	Predicted	50.8	12	12	12	29.392	3	3	3	7.53261	7.40111	7.26879	7.64566	7.72031	7.65672	6.21043	5.51395	6.09527
A0A287BL83	P16152	Uncharacterized protein	LOC100622246	unreviewed	Evidence at protein level	14.2	4	4	4	30.568	3	1	3	6.78097	6.73157	6.64753			6.28301	5.33794	4.95629	5.41429
A0A287APC6	Q9BZW7	Uncharacterized protein	TSGA10	unreviewed	Predicted	83.6	100	100	100	81.105	3	3	3	7.40639	7.24628	7.21227	9.06288	8.94792	9.07875	6.64524	5.48133	5.35413
P16276	Q99798	Aconitate hydratase, mitochondrial	ACO2	reviewed	Evidence at protein level	70.2	59	59	59	85.76	3	3	3	7.15676	7.18557	7.18458	8.8924	8.82751	8.90752	6.55512	5.28623	5.28601
F6PZQ8	P17600	Synapsin I	SYN1	unreviewed	Evidence at protein level	10	5	5	5	74.283	3	0	2	6.46913	6.39102	6.34941				5.29299	4.5123
Q29307	Q9UII2	ATPase inhibitor, mitochondrial	ATP5IF1	reviewed	Evidence at protein level	19.4	4	4	4	12.183	3	3	2	6.0952	6.22546	6.16286	7.99353	7.62982	7.78912	5.31561	4.05115
F1S0C9	Q9Y385	UBC core domain-containing protein	UBE2J1	unreviewed	Evidence at protein level	32.2	8	8	8	30.325	3	0	3	6.94422	6.79236	6.75761				5.87248	4.52952	5.68463
F1RQD7	Q8TC56	DUF3699 domain-containing protein	FAM71B	unreviewed	Predicted	75.5	50	50	47	63.539	3	3	3	9.44467	9.3358	9.32366	7.73856	7.48257	7.66207	8.23757	7.78367	8.13659
A0A287BKK8	A6NF34	Anth_Ig domain-containing protein		unreviewed	Predicted	32.7	9	8	8	34.589	3	1	3	7.45879	7.36778	7.36059		5.33738		6.20973	5.58848	5.94732
A0A287BSG9	Q5SRE5	Uncharacterized protein	NUP188	unreviewed	Evidence at protein level	9.1	12	12	12	191.34	3	3	2	5.82459	5.41524	5.50462	5.68258	5.45652	5.41509	4.2737		4.12685
A0A5G2RBP9	Q15907	Uncharacterized protein	RAB11B	unreviewed	Evidence at protein level	35	5	5	5	20.037	3	2	2	6.43747	6.19114	6.23676	5.43391		6.28706	5.71108		4.16803
I3LC61	Q14093	Cylicin_N domain-containing protein		unreviewed	Predicted	41.5	16	16	16	45.6	3	3	3	8.63281	8.47985	8.45725	7.36212	7.23226	7.11734	7.23972	6.94361	7.1491
Q5S3G4	P10606	Cytochrome c oxidase subunit 5B, mitochondrial	COX5B	reviewed	Evidence at transcript level	57.4	10	10	10	13.783	3	3	2	6.65138	6.76628	6.71915	8.04696	8.01607	7.9118	5.74033	4.66432
F1SB42	P15311	FERM domain-containing protein	EZR	unreviewed	Evidence at protein level	13.7	6	6	3	64.953	3	3	2	5.77321	5.45226	5.45714	6.00221	6.03906	6.11661	4.12607		4.2319
F2Z513	Q9Y6A4	Cilia-and flagella-associated protein 20	CFAP20	unreviewed	Predicted	90.7	29	29	29	22.748	3	3	3	7.39201	7.33586	7.40007	8.17496	8.07148	8.13666	6.38628	5.25237	6.05038
Q35916	P00414	Cytochrome c oxidase subunit 3	MT-CO3	reviewed	Inferred from homology	5.4	1	1	1	29.728	3	3	3	7.54012	7.35536	7.32358	8.25638	8.28303	8.24393	6.98028	4.81285	6.11494
A0A5G2RAC7	Q86VP6	TIP120 domain-containing protein	CAND1	unreviewed	Evidence at protein level	7.5	7	7	7	136.26	3	3	3	5.89277	5.27119	5.52617	5.41567	5.45414	5.80745	4.6312	3.21471	4.50618
F1RJY0	Q92542	Nicastrin	NCSTN	unreviewed	Evidence at protein level	3.9	3	3	3	74.805	3	2	2	5.84995	5.55284	5.74507	5.72996		5.70614	4.3102		4.34029
P00889	O75390	Citrate synthase, mitochondrial	CS	reviewed	Evidence at protein level	64.4	37	37	37	51.629	3	3	3	7.08817	6.95495	6.89372	8.89414	8.71553	8.83751	6.36775	5.09096	5.0057
A0A5G2QKM2	P48729	Casein kinase I isoform alpha	CSNK1A1	unreviewed	Evidence at protein level	55.7	21	21	21	38.767	3	3	3	7.70883	7.59732	7.63454	6.82102	6.61699	6.78026	6.30354	5.96494	6.21812
F1SEY1	O00754	Alpha-mannosidase	MAN2B1	unreviewed	Evidence at protein level	28.4	24	24	24	114.88	3	1	3	7.33395	7.08998	7.08196		4.03403		5.93823	5.19521	5.87548
F1S3S2	Q6ZNB6	RING-type domain-containing protein	NFXL1	unreviewed	Inferred from homology	12.9	9	9	9	98.33	3	0	2	5.97728	6.16894	6.12917				4.73118		4.6474
A0A287B950	Q15369	Elongin-C	ELOC	unreviewed	Evidence at protein level	33	4	4	4	12.455	3	3	3	6.75062	6.67755	6.65533	7.04017	7.5041	7.37227	5.6247	4.79671	5.11962
F1S8J6	Q8WUD1	Ras-related protein Rab-2B isoform 1	RAB2B	unreviewed	Evidence at protein level	90.3	40	21	21	24.236	3	3	3	9.4516	9.37803	9.35199	7.71	7.63771	7.57231	8.29422	7.62731	8.24105
F1SEJ6	A6NMN3	Uncharacterized protein	FAM170B	unreviewed	Predicted	33.9	8	8	8	32.623	3	3	3	7.39081	7.29763	7.22575	7.27577	7.00056	7.2294	6.07452	5.43239	5.89069
A0A287B4L9	P31327	Uncharacterized protein	CPS1	unreviewed	Evidence at protein level	23.5	21	21	21	156.4	3	3	2	5.54367	4.99254	5.05169	6.25358	6.1912	6.16664	4.07828		3.54913
I3LTK6	Q9UMX2	Uncharacterized protein	OAZ3	unreviewed	Inferred from homology	58.1	10	10	10	14.628	3	3	3	8.49238	8.41521	8.40031	9.38494	9.26717	9.27441	7.4903	6.58014	6.9088
A0A5G2QZL5	Q96JN2	Uncharacterized protein	CCDC136	unreviewed	Evidence at protein level	63.2	81	81	81	132.66	3	3	3	7.19838	7.08707	7.06427	8.46883	8.37236	8.44674	6.14625	5.12704	5.54382
A0A5G2QQL5	Q86VS3	Uncharacterized protein	IQCH	unreviewed	Predicted	5.8	5	5	5	116.56	3	3	3	7.01866	6.90638	6.91441	5.87132	5.64182	5.88138	5.72714	4.95283	5.61493
A0A287BDE3	Q05469	Hormone-sensitive lipase	LIPE	unreviewed	Evidence at protein level	16.2	12	12	12	116.27	3	3	3	6.10517	6.01267	6.05358	5.56198	5.35025	5.87485	4.84843	3.7343	5.14594
A0A5G2QXW1	O00519	Fatty acid amide hydrolase	FAAH	unreviewed	Evidence at protein level	22.3	8	8	8	53.671	3	3	2	6.27168	6.00783	6.25334	6.16167	6.16767	6.26031	4.93765		4.59457
I3LR09	O60729	Uncharacterized protein	CDC14B	unreviewed	Inferred from homology	47.2	25	25	25	53.101	3	2	3	8.00736	7.93095	7.90574		5.27052	5.38824	6.72979	6.05339	6.60878
F1SC02	Q8IZS6	Uncharacterized protein	TCTE3	unreviewed	Inferred from homology	19.1	4	4	4	22.634	3	3	2	6.20434	6.08732	5.88362	7.2639	7.14186	7.39157	4.97928		4.31691
A0A5G2QV25	P62318	Small nuclear ribonucleoprotein Sm D3	SNRPD3	unreviewed	Evidence at protein level	35	4	4	4	13.203	3	0	3	6.86322	6.51235	6.74985				5.25103	5.05385	5.22144
F1S2F6	P45880	Voltage-dependent anion-selective channel protein 2	VDAC2	unreviewed	Inferred from homology	92.5	28	28	28	31.604	3	3	3	8.42526	8.37814	8.39684	9.52717	9.37656	9.4944	7.53831	6.55141	6.73481
F1SAK7	O75964	ATP synthase subunit	ATP5MG	unreviewed	Evidence at protein level	53.4	7	7	7	11.317	3	3	3	7.30882	7.0892	7.11371	8.65626	8.45803	8.68552	6.30198	5.14205	5.51725
A0A287BPQ6	P49427	UBC core domain-containing protein	CDC34	unreviewed	Evidence at protein level	25.6	6	6	6	26.506	3	3	3	6.93487	6.61988	6.68082	6.55444	6.63313	6.85064	5.37288	4.99133	5.26734
F6Q0L3	O14520	Uncharacterized protein	AQP7	unreviewed	Evidence at protein level	24.2	6	6	6	35.497	3	3	3	7.75438	7.69088	7.68111	7.87006	7.8242	8.05824	7.01376	4.81839	7.02235
F1S9T0	Q9UDY4	Uncharacterized protein	DNAJB4	unreviewed	Evidence at protein level	12.5	3	3	3	37.865	3	2	3	5.93722	6.20772	6.23629	5.42384	5.96487		4.59248	4.64443	4.53627
A0A5G2QQD3	Q5BJF6	Uncharacterized protein	ODF2	unreviewed	Inferred from homology	80.7	122	122	122	80.738	3	3	3	8.87712	8.76978	8.74897	9.8807	9.78755	9.84621	7.90255	7.07203	7.11651
F1RMB9	Q6ZVK8	Nudix hydrolase domain-containing protein	NUDT18	unreviewed	Inferred from homology	55	20	20	20	35.661	3	3	3	7.43056	7.25631	7.25489	6.24566	5.98686	6.07751	6.2259	5.33594	5.80936
A0A287AXU1	Q7RTY3	Peptidase S1 domain-containing protein	PRSS45P	unreviewed	Predicted	22.3	5	5	5	35.646	3	0	3	6.75169	6.58898	6.60575				5.54729	4.6179	5.18571
A0A287B2H7	P00338	L-lactate dehydrogenase	LDHA	unreviewed	Inferred from homology	79.2	34	31	29	39.754	3	3	3	7.642	7.55201	7.54768	8.47508	8.38611	8.51162	6.45134	5.54807	6.20645
A0A287BKJ4	Q8WVS4	WD repeat-containing protein 60 isoform X1	WDR60	unreviewed	Predicted	1.2	2	2	2	116.18	3	3	3	6.7297	6.71695	6.73738	4.50493	4.60937	4.57746	5.3928	4.74594	5.44826
Q29092	P14625	Endoplasmin	HSP90B1	reviewed	Evidence at transcript level	26.5	19	19	18	92.47	3	3	3	6.45339	6.10571	6.00724	6.47328	6.75169	6.6285	5.08945	3.98338	4.94105
F1SLG6	Q16854	Deoxyguanosine kinase, mitochondrial isoform X1	DGUOK	unreviewed	Inferred from homology	33.2	6	6	6	31.925	3	3	2	5.48457	5.98849	5.42352	7.30726	7.13226	7.26968	4.27866		4.13884
F6QA08	P30101	Protein disulfide-isomerase	PDIA3	unreviewed	Evidence at protein level	25.4	11	11	11	56.729	3	3	3	6.03068	5.77115	5.81566	6.22417	6.44223	6.32373	4.79431	3.617	4.69958
F1SF79	Q499Z3	AlbA_2 domain-containing protein	SLFNL1	unreviewed	Predicted	57.3	20	20	20	42.679	3	3	3	7.04155	6.87448	6.90073	7.2966	7.07882	7.22781	5.98033	4.49149	5.81569
A0A286ZNN4	O75489	Complex I-30kD	NDUFS3	unreviewed	Evidence at protein level	54.9	20	20	20	30.201	3	3	3	6.72804	6.4675	6.52497	8.05622	7.95838	8.02621	5.90128	4.12264	5.16527
F1RL96	O95473	Synaptogyrin	SYNGR4	unreviewed	Inferred from homology	18.8	3	3	3	25.147	3	3	3	7.46295	7.31205	7.48064	6.83828	6.86289	6.2229	6.54792	5.00531	6.16856
F1S6Q0	Q9BXA6	Testis-specific serine kinase 6	TSSK6	unreviewed	Evidence at transcript level	68.9	22	22	22	30.21	3	3	3	7.66636	7.48534	7.4419	7.92098	7.76485	7.865	6.36479	5.52205	6.10748
A0A5G2QK83	P10515	Acetyltransferase component of pyruvate dehydrogenase complex	DLAT	unreviewed	Evidence at protein level	70.2	35	35	35	68.251	3	3	3	7.23091	7.11704	7.07788	8.64773	8.54657	8.60171	6.37519	4.88214	5.57943
F2Z5G9	P62314	Small nuclear ribonucleoprotein Sm D1	SNRPD1	unreviewed	Evidence at protein level	45.4	3	3	3	13.281	3	0	3	7.50657	7.31044	6.89642				5.75008	5.45434	5.85746
F1SQK7	Q8NHS4	Clathrin heavy chain linker domain-containing protein 1	CLHC1	unreviewed	Predicted	6.3	3	3	3	67.674	2	2	3	6.03902		5.70486	5.13504	5.11641		4.3966	4.01144	4.53839
F1S598	A5D8V7	Uncharacterized protein	CCDC151	unreviewed	Predicted	48.6	30	30	30	62.318	3	3	2	5.58238	5.64605	5.55073	7.35434	7.32531	7.44946	4.13319		4.19687
F1S5N4	Q9H4Y5	Glutathione-dependent dehydroascorbate reductase	GSTO2	unreviewed	Inferred from homology	68.4	31	31	31	28.35	3	3	3	9.35647	9.25317	9.2217	8.14448	7.90916	8.05273	8.05026	7.61251	7.8934
K9IVI1	Q02218	2-oxoglutarate dehydrogenase, mitochondrial	OGDH	unreviewed	Evidence at protein level	68.6	77	77	68	115.64	3	3	3	6.25892	6.19487	6.25382	8.28908	8.11491	8.2803	5.82898	4.11826	4.20683
F1SFU2	O95476	CTD nuclear envelope phosphatase 1	CTDNEP1	unreviewed	Predicted	13.5	4	4	4	28.393	3	0	3	6.97932	6.84112	6.78952				6.05281	4.42213	5.5376
I3LGF0	Q9NTI2	Phospholipid-transporting ATPase	LOC100625134	unreviewed	Inferred from homology	7.1	7	7	7	126.53	3	3	3	6.00022	6.05342	5.979	5.56691	5.23591	5.70365	5.41787	3.33327	4.84973
A0A287BJF7	Q9NXE4	Uncharacterized protein	SMPD4	unreviewed	Evidence at protein level	8.2	7	7	7	93.026	3	3	3	5.86827	5.49326	5.59554	5.26651	4.69	5.13742	4.2394	3.69874	4.42825
F1S6K5	P07741	Pribosyltran domain-containing protein	APRT	unreviewed	Evidence at protein level	23	6	6	6	25.995	3	3	3	6.37656	5.92741	6.3158	6.09124	6.19128	6.30893	4.51801	4.56685	4.85671
A5GFN6	P78406	mRNA export factor	RAE1	reviewed	Inferred from homology	26.6	9	9	9	41.025	3	3	3	7.09054	6.98918	6.98326	6.48825	6.09663	6.51954	5.33682	5.48426	5.54785
A0A5G2RDH5	P33121	AMP-binding domain-containing protein	ACSL1	unreviewed	Evidence at protein level	5.5	3	2	2	71.503	3	1	3	7.21851	6.9631	6.96937		5.5912		5.70941	4.99236	5.77443
I3LAB6	P25787	Proteasome subunit alpha type	PSMA2	unreviewed	Evidence at protein level	59.4	10	10	10	25.898	3	3	3	7.24452	7.11384	7.06024	6.3499	6.49203	6.35641	5.66576	5.43025	5.62228
F1RTR7	Q5VVQ6	Ubiquitin thioesterase OTU1	YOD1	unreviewed	Evidence at protein level	32.9	7	7	7	33.847	3	0	3	7.07954	6.96914	6.97352				5.62403	5.20677	5.47666
A0A5G2QHB1	Q8IZ16	Uncharacterized protein	TSC22D4	unreviewed	Predicted	69.6	31	31	31	23.312	3	3	3	9.3755	9.27177	9.15628	7.26752	7.16155	7.14588	8.19761	7.249	8.04972
I3LSM5	Q8NBW4	Uncharacterized protein	SLC38A9	unreviewed	Predicted	11.6	5	5	5	55.609	3	0	3	6.85367	6.72162	6.68583				5.85178	4.24815	5.5586
F1SKR5	Q8N136	WD_REPEATS_REGION domain-containing protein	WDR38	unreviewed	Predicted	19.4	6	5	5	33.793	3	3	2	6.36951	6.40797	6.3955	6.39257	6.21966	6.51336	4.99527		4.87204
I3LJZ2	P49336	Protein kinase domain-containing protein	CDK8	unreviewed	Inferred from homology	4.1	2	2	2	47.627	3	2	3	7.4588	7.3088	7.2804	6.39477	5.07951		5.93844	5.50634	5.89862
I3LE12	Q53GQ0	Uncharacterized protein	HSD17B12	unreviewed	Evidence at protein level	19.5	5	5	5	32.882	3	3	2	6.80913	6.57184	6.50671	5.75713	5.92637	5.97369	5.21982		5.12843
A0A287AB83	Q75V66	Anoctamin	ANO5	unreviewed	Inferred from homology	6.2	6	6	6	128.84	3	3	3	6.61287	6.79121	6.81487	4.42588	5.25508	4.4512	6.11998	4.26982	5.20534
A0A287B574	P53597	Succinate--CoA ligase [ADP/GDP-forming] subunit alpha, mitochondrial	SUCLG1	unreviewed	Inferred from homology	41.5	15	15	15	33.941	3	3	2	6.84589	6.51556	6.58057	8.49223	8.25535	8.48586	5.80838	4.35913
A0A287AAM6	Q9BRG1	ESCRT-II complex subunit VPS25	VPS25	unreviewed	Evidence at protein level	20.8	5	5	5	23.548	3	3	2	6.02305	5.70458	5.69137	6.14891	5.41273	6.2811	4.48739		4.21269
F1S605	P21266	Glutathione S-transferase	GSTM3	unreviewed	Evidence at protein level	99.1	55	55	50	26.933	3	3	3	9.44508	9.38405	9.37238	9.89976	9.87994	9.87949	8.20407	7.72404	7.92453
A0A287APZ8	P04179	Superoxide dismutase [Mn], mitochondrial	SOD2	unreviewed	Evidence at protein level	41	17	17	17	52.543	3	3	3	6.79932	6.64244	6.66493	8.41775	8.31599	8.44841	6.12339	4.58908	4.71132
F1SMW9	Q99460	26S proteasome non-ATPase regulatory subunit 1	PSMD1	unreviewed	Evidence at protein level	7.7	5	5	5	105.81	3	2	2	5.82939	5.42597	5.52687		5.03185	4.89516	3.85411	4.24593
F1RLC5	Q8N4E7	Ferritin	FTMT	unreviewed	Inferred from homology	53.3	11	11	11	27.39	3	3	3	7.13252	7.03543	7.03898	8.56927	8.489	8.52143	6.30207	5.05549	5.11863
F1RWZ8	Q8NEJ0	Uncharacterized protein	DUSP21	unreviewed	Predicted	54	9	9	9	21.119	3	3	3	7.77175	7.67003	7.64233	8.09923	8.04972	8.07225	6.33329	5.93961	6.08001
A0A5G2RM82	Q8NEG0	DUF3699 domain-containing protein	FAM71D	unreviewed	Predicted	62.4	17	17	17	44.737	3	3	3	8.73478	8.5669	8.53974	6.70145	6.63041	6.81722	7.34916	6.74875	7.1705
A0A287A2P9	Q9NRA2	Uncharacterized protein	SLC17A5	unreviewed	Predicted	7.9	3	3	3	50.969	3	3	2	6.43559	6.27671	6.3105	6.08486	6.03117	6.18281	4.87841		4.86
Q5D144	Q00059	Transcription factor A, mitochondrial	TFAM	reviewed	Evidence at transcript level	75.6	29	29	29	28.726	3	3	3	8.81044	8.64941	8.64977	7.17759	7.01338	7.15317	7.42095	6.76811	7.36406
I3LDC3	O96000	Complex I-PDSW	NDUFB10	unreviewed	Evidence at protein level	66.2	19	19	19	23.52	3	3	3	6.95703	6.8676	6.79726	8.42192	8.20919	8.27948	6.008	4.75736	5.11069
F1SGU6	Q75WM6	Uncharacterized protein	H1-7	unreviewed	Predicted	27.6	11	11	11	31.078	3	2	3	8.22742	8.06539	8.06168	5.85616		5.64789	6.95854	6.05702	6.6532
Q6RI85	P07205	Phosphoglycerate kinase 2	PGK2	reviewed	Evidence at transcript level	75.8	28	28	21	44.895	3	3	3	8.34838	8.16758	8.14057	7.42359	7.46282	7.60235	6.92855	6.34418	6.68563
F1ST22	Q9P225	Uncharacterized protein	DNAH2	unreviewed	Predicted	38.5	23	22	22	99.912	3	3	2	6.24834	6.25943	5.95744	7.14251	6.89808	7.01009	4.82019		4.5256
I3LBD3	Q6SA08	Testis-specific serine kinase 4 isoform 1	TSSK4	unreviewed	Evidence at transcript level	29	13	13	13	37.416	3	3	3	7.32814	7.26486	7.26567	6.2447	6.1747	6.4189	5.86934	5.43303	5.75058
F1RNM8	Q8N158	Uncharacterized protein	GPC2	unreviewed	Inferred from homology	24.3	13	13	13	63.028	3	3	3	6.98372	6.89014	6.83502	6.5642	6.62173	6.71636	5.57549	4.7084	5.64919
I3LND4	Q8TC99	Fibronectin type-III domain-containing protein	FNDC8	unreviewed	Predicted	69.1	26	26	26	35.442	3	3	3	9.00121	8.90305	8.89416	7.32956	7.4747	7.41736	7.55047	7.26898	7.39983
A0A5G2R1I5	P36776	Lon protease homolog, mitochondrial	LONP1	unreviewed	Evidence at protein level	64.7	61	61	61	100.63	3	3	3	6.07994	5.90143	5.76923	8.07762	7.9493	8.07697	5.42865	3.48389	4.23797
B0FWK4	Q9Y6A9	Signal peptidase complex subunit 1	SPCS1	reviewed	Inferred from homology	26.5	2	2	2	11.775	3	3	3	8.30895	8.11072	8.12879	7.17336	7.18463	6.94803	7.14151	5.72301	7.02869
A0A287ATN8	P10809	60 kDa chaperonin	HSPD1	unreviewed	Evidence at protein level	76.5	40	40	40	50.213	3	3	3	7.51228	7.39543	7.33578	8.77669	8.67777	8.71317	6.65013	5.28115	5.53149
F1RLG5	Q00765	Receptor expression-enhancing protein	REEP5	unreviewed	Evidence at protein level	16.9	3	3	3	21.401	3	3	2	6.60413	6.66876	6.50564	5.99338	6.35746	5.94698	5.08558		5.12163
A0A287AT41	Q15005	Microsomal signal peptidase 25 kDa subunit	SPCS2	unreviewed	Evidence at protein level	64.3	12	12	12	16.94	3	3	3	7.83553	7.76126	7.73307	6.81461	6.57749	6.38968	6.48676	5.6151	6.46409
A0A287AL41	Q96M98	Parkin coregulated gene protein isoform 2	PACRG	unreviewed	Predicted	87.9	22	22	22	29.373	3	3	2	7.69696	7.59725	7.56399	8.41159	8.2386	8.42262	6.31838		5.98319
A0A287AWB5	O95870	Alpha/beta hydrolase domain-containing protein 16A	ABHD16A	unreviewed	Evidence at protein level	30.8	17	17	17	62.877	3	3	3	6.62075	6.34563	6.28382	7.37798	7.11404	7.22383	5.29296	4.05603	5.14761
F1SMM8	Q6NXP2	Protein FAM71F2 isoform X3	FAM71F2	unreviewed	Predicted	63.5	17	17	17	33.158	3	2	3	8.19446	8.07675	8.03675	5.77842	5.64226		6.97409	5.93306	6.65853
A0A287B0P0	O95363	Phenylalanyl-tRNA synthetase	FARS2	unreviewed	Inferred from homology	5.9	3	3	3	71.61	3	3	3	7.48227	7.32738	7.3371	6.67384	6.78229	6.90281	5.9742	5.51129	5.80827
A0A480HMS5	Q9UKU0	Long-chain-fatty-acid--CoA ligase 6 isoform X2	ACSL6	unreviewed	Evidence at protein level	83.8	61	61	60	77.845	3	3	3	8.55235	8.43406	8.41296	7.20282	7.10873	7.17429	7.30856	6.25797	7.13931
A0A286ZZN4	P49840	[Tau protein] kinase	GSK3A	unreviewed	Evidence at protein level	41.8	20	10	10	55.144	3	3	3	7.09349	7.01953	6.96738	5.7158	5.72902	5.86831	5.61451	5.10037	5.49513
A0A287BP85	Q9BTX3	Transmembrane protein 208	TMEM208	unreviewed	Inferred from homology	24.3	2	2	2	15.683	3	3	3	8.19257	8.02416	7.9602	6.48729	6.53899	6.73422	7.17003	5.25409	7.11869
A0A287AA47	P48507	GCS light chain	GCLM	unreviewed	Evidence at protein level	37.2	8	8	8	30.49	3	3	2	6.75403	6.75195	6.72598	6.70621	6.68252	6.82128	5.45425		5.02235
P29804	P08559	Pyruvate dehydrogenase E1 component subunit alpha, somatic form, mitochondrial	PDHA1	reviewed	Evidence at protein level	84.8	46	46	45	43.121	3	3	3	7.23586	7.15703	7.18667	8.95537	8.82329	8.8992	6.51123	6.21932	4.20453
A0A286ZTB7	P57678	Uncharacterized protein	GEMIN4	unreviewed	Predicted	8.2	7	7	7	117.99	3	0	3	6.09082	5.98257	5.78764				4.63833	3.83289	4.60787
A0A286ZKG9	P23284	Peptidyl-prolyl cis-trans isomerase	PPIB	unreviewed	Evidence at protein level	26.7	4	4	4	22.283	3	3	2	6.46327	6.23651	6.1634	6.64905	6.50679	6.50429	4.72787	4.58932
F1SS29	P37108	Signal recognition particle 14 kDa protein	SRP14	unreviewed	Evidence at protein level	21.8	2	2	2	12.444	3	1	3	6.79141	6.67741	6.61712		5.48317		5.26257	4.89431	5.03306
A0A286ZM55	Q68CQ1	Uncharacterized protein		unreviewed	Predicted	19.5	11	11	11	122.9	3	3	2	5.71702	5.50924	5.5141	6.42307	6.31332	6.21285	4.30237		3.88637
A0A480KM09	O95139	Complex I-B17	NDUFB6	unreviewed	Evidence at protein level	58	16	16	16	21.87	3	3	2	6.51772	6.5026	6.65336	7.86357	7.7795	7.7281	5.38003		4.7135
K7GLN7	Q9H8W5	Tripartite motif-containing protein 45	TRIM45	unreviewed	Inferred from homology	52.1	24	24	24	63.55	3	3	2	6.32984	5.04848	4.76857	7.21227	6.83821	7.0642	4.27214	3.32644
Q007T5	P62330	ADP-ribosylation factor 6	ARF6	reviewed	Evidence at transcript level	64.6	7	6	6	20.082	3	3	3	6.95415	7.04155	7.04774	7.14669	7.10816	7.14092	5.57825	4.8618	5.71967
Q29387	P26641	Elongation factor 1-gamma	EEF1G	reviewed	Evidence at transcript level	18.5	9	9	9	49.624	2	3	3		5.65547	5.73484	6.45372	6.19329	6.30688	3.82437	4.15403	4.49063
A0A287A956	P07686	Beta-hexosaminidase	HEXB	unreviewed	Evidence at protein level	21.4	7	7	7	56.159	3	3	2	6.2809	5.92208	5.62949	6.6081	5.93495	5.93967	4.29121		4.60237
F1SQZ0	Q86YW0	Phosphoinositide phospholipase C	PLCZ1	unreviewed	Predicted	53.2	36	36	36	74.095	3	3	3	8.24949	8.04712	8.05154	7.89067	7.58023	7.67507	6.8089	6.19008	6.506
F1RFQ7	P62826	GTP-binding nuclear protein Ran	RAN	unreviewed	Evidence at protein level	55.6	16	16	16	24.423	3	3	3	8.1749	7.94178	7.95336	7.34512	7.38304	7.36737	6.71403	6.08415	6.40461
C1JEX7	O75602	Sperm associated antigen 6	SPAG6	unreviewed	Evidence at transcript level	64.2	28	28	28	55.466	3	3	3	7.71312	7.62891	7.63067	8.16581	8.04883	8.15458	6.61467	5.1377	6.39667
F1RGZ7	Q96PU9	Uncharacterized protein	ODF3	unreviewed	Predicted	74.8	17	17	16	27.544	3	3	2	6.56298	6.40343	6.26081	7.85023	7.67112	7.83489	5.4577		4.35114
F1S9Q3	P11142	Uncharacterized protein	HSPA8	unreviewed	Evidence at protein level	33	18	13	13	71.881	3	3	3	7.5005	7.3962	7.41702	6.77749	6.75199	6.81297	6.02358	5.58132	5.77749
F1S342	P15529	Uncharacterized protein		unreviewed	Predicted	7.8	2	2	2	37.436	3	3	2	5.91178	6.51791	6.37339	6.13856	5.87144	6.21088	4.67923		4.8057
P82460	P10599	Thioredoxin	TXN	reviewed	Evidence at protein level	61	6	6	6	11.828	3	3	3	7.66486	7.65433	7.64298	7.14479	7.1939	7.03503	5.77885	6.0717	6.21227
P28491	P27797	Calreticulin	CALR	reviewed	Evidence at protein level	21.6	6	6	6	48.287	3	3	3	6.28531	6.1069	6.03862	6.31719	6.3776	6.26802	5.06741	3.99886	4.51299
A0A287AX58	Q99758	ABC transporter domain-containing protein		unreviewed	Predicted	30.7	13	13	13	64.335	3	3	2	6.82041	6.67233	6.69894	6.37079	6.21911	6.41108	5.25578		5.1583
F1S4V0	O14548	Uncharacterized protein	COX7A2L	unreviewed	Evidence at protein level	71.9	9	9	9	12.677	3	3	2	6.41674	6.00634	6.23606	7.64959	7.37734	7.69275	5.24753		4.17333
I3LVS2	Q8IW92	Glyco_hydro_35 domain-containing protein	LOC110255463	unreviewed	Inferred from homology	15.3	9	9	9	72.615	3	3	3	6.53056	6.41337	6.28697	6.20077	6.3687	6.39076	4.91097	4.54245	4.84747
F1RT97	Q8TB22	Spermatogenesis-associated protein 20	SPATA20	unreviewed	Evidence at protein level	59.6	41	41	41	88.537	3	3	3	7.87764	7.7598	7.72508	7.1337	6.9952	7.06111	6.4986	5.74126	6.19299
A0A5G2QZX1	P63261	Uncharacterized protein	ACTG1	unreviewed	Evidence at protein level	82.2	33	33	1	40.103	3	3	3	8.36006	8.33548	8.32319	8.27021	8.24841	8.2925	7.10537	6.44529	6.58968
I3LBP3	Q7Z745	Uncharacterized protein	MROH2B	unreviewed	Predicted	28.9	34	34	34	180.8	3	3	3	6.96762	6.80883	6.79799	6.39974	6.47845	6.44379	5.48156	4.78615	5.35757
A0A5G2RK05	Q9Y493	Zonadhesin	ZAN	unreviewed	Predicted	51.1	118	118	118	283.16	3	3	3	8.00822	7.89292	7.86451	8.15119	7.94607	8.07936	6.54299	5.92632	6.37378
A0A5G2R9A9	P07737	Profilin	PFN1	unreviewed	Evidence at protein level	18.2	3	3	3	19.199	3	3	2	6.77593	6.3537	6.39534	5.53047	5.44212	5.92582	5.05572	4.63567
A0A5G2QN68	Q9NVH1	J domain-containing protein	DNAJC11	unreviewed	Evidence at protein level	58	27	27	27	57.303	3	3	3	7.01263	6.88916	6.40434	8.04442	7.88377	7.93153	5.75048	4.66117	4.92966
A5GFW9	Q5JX69	Orthologue of H. sapiens chromosome 20 open reading frame 106 (C20orf106)	C17H20orf106	unreviewed	Predicted	62.9	14	14	14	19.44	3	3	3	9.63987	9.58143	9.56697	7.86689	7.35715	7.36551	8.48454	7.34264	8.35839
F1RXB7	Q9C099	Uncharacterized protein	LRRCC1	unreviewed	Predicted	43.9	40	40	40	119.17	3	3	2	5.3255	5.21216	5.38534	7.44439	7.33488	7.42465	4.42307		3.26019
A0A5K1VTT2	O43747	AP-1 complex subunit gamma	AP1G1	unreviewed	Evidence at protein level	5.8	4	4	4	91.396	3	3	2	6.09698	6.07438	6.03639	6.66192	5.3755	6.90644	4.69327		4.38028
A0A5G2QPC7	Q13404	UBC core domain-containing protein	UBE2V1	unreviewed	Evidence at protein level	7.8	2	2	2	11.772	3	0	2	6.58715	6.15845	6.10775				4.78176		4.71254
A0A5G2QK43	Q8NEG0	DUF3699 domain-containing protein	FAM71E2	unreviewed	Predicted	66.7	52	52	52	97.178	3	3	3	8.20612	8.12538	8.10612	6.27131	7.12254	6.56731	6.64034	6.31737	6.53475
A0A286ZWH7	Q5JQC9	Uncharacterized protein	AKAP4	unreviewed	Inferred from homology	90.4	104	104	104	95.299	3	3	3	9.39199	9.29314	9.29327	9.95198	9.85518	9.92346	8.16179	7.46346	7.62258
P36968	P36969	Phospholipid hydroperoxide glutathione peroxidase	GPX4	reviewed	Evidence at protein level	68	25	25	25	22.337	3	3	3	9.51603	9.53261	9.50379	9.79687	9.61212	9.73366	8.20469	7.59384	8.07766
F1SAS9	O60676	Cystatin domain-containing protein	LOC100516119	unreviewed	Predicted	48.2	8	8	8	16.273	3	3	3	7.5812	7.43302	7.43401	7.32354	6.99925	7.2522	5.9882	5.56011	5.90013
F1RZ12	Q8WWU5	Uncharacterized protein	TCP11	unreviewed	Inferred from homology	68.5	29	29	29	55.551	3	3	3	7.37972	7.34537	7.32282	7.64912	7.83673	7.80025	5.8055	5.43762	5.80039
A0A286ZRE9	Q8TAZ6	Uncharacterized protein	CMTM2	unreviewed	Predicted	27.5	7	7	7	26.825	3	3	3	8.34359	8.15232	8.10254	7.89659	7.74215	7.80335	7.15782	5.8224	6.7198
A0A287A2X6	P22732	Fructose transporter	SLC2A5	unreviewed	Evidence at protein level	14	7	7	7	54.777	3	3	3	7.35353	7.27228	7.28677	7.67887	7.6665	7.64967	6.19874	4.67883	6.13928
F1S0S5	Q96E40	Sperm acrosome-associated protein 9 isoform a	SPACA9	unreviewed	Evidence at protein level	84.3	20	20	20	25.291	3	3	3	7.93866	7.89119	7.88992	8.77809	8.58673	8.78861	6.41189	6.30434	6.01561
K7GLW0	P32189	Glycerol kinase	GK	unreviewed	Evidence at protein level	56.5	31	6	6	57.606	3	3	3	6.69053	6.63281	6.60449	8.09153	8.11344	8.06036	5.81525	4.53438	4.63055
Q1G1K7	O43837	Isocitrate dehydrogenase [NAD] subunit, mitochondrial	IDH3B	unreviewed	Evidence at protein level	60	23	23	23	42.359	3	3	3	6.2625	6.33341	6.36012	8.21927	8.11521	8.27596	5.68697	4.19885	4.19005
A0A287AP52	P47756	F-actin-capping protein subunit beta	CAPZB	unreviewed	Evidence at protein level	87.3	29	29	29	34.446	3	3	3	9.30209	9.21875	9.19714	7.90348	7.95498	7.86415	7.84551	7.39386	7.71252
F1S227	Q9Y3E5	Aminoacyl-tRNA hydrolase	PTRH2	unreviewed	Evidence at protein level	55.9	12	12	12	19.274	3	3	3	7.7945	7.70532	7.67675	8.1656	8.07408	8.12473	6.47634	5.48173	6.24294
A0A5G2RB64	P30519	Heme oxygenase	HMOX2	unreviewed	Evidence at protein level	68.6	14	14	14	32.541	3	3	3	7.78911	7.53485	7.54548	6.78537	6.77973	6.42978	6.21045	5.56737	6.09202
A0A5G2QQG3	O00167	Eyes absent homolog	EYA2	unreviewed	Inferred from homology	18.5	6	6	6	55.421	3	2	2	6.61039	6.29697	6.38863		5.61139	5.06606	5.14749		4.62528
Q5PYH3	Q9Y6B6	GTP-binding protein SAR1b	SAR1B	reviewed	Evidence at transcript level	49.5	7	7	4	22.382	3	3	3	7.54511	7.34535	7.34374	6.10924	5.61852	6.20183	6.02702	5.39784	5.79368
A0A5G2QDQ1	P61421	V-type proton ATPase subunit	ATP6V0D1	unreviewed	Evidence at protein level	22.3	7	7	7	45.101	3	0	3	6.62313	6.47066	6.3818				5.42359	4.38528	4.6964
A0A287AXN7	Q9BZV1	UBX domain-containing protein	UBXN6	unreviewed	Evidence at protein level	34.6	18	18	18	61.051	3	3	3	7.67791	7.46895	7.43172	6.94871	6.87151	7.0582	6.0807	5.49482	5.99002
D3K5M3	O75969	A-kinase (PRKA) anchor protein 3	AKAP3	unreviewed	Evidence at transcript level	82.8	79	79	79	94.044	3	3	3	8.5516	8.4867	8.4871	9.26269	9.14242	9.2178	7.28722	6.37482	6.94772
A0A5G2QGK1	P68371	Tubulin beta chain	TUBB4B	unreviewed	Evidence at protein level	87.3	53	53	48	49.749	3	3	3	9.24361	9.13605	9.10554	9.84616	9.7911	9.83413	7.96082	7.16755	7.55162
F1SM26	Q7Z745	Uncharacterized protein	MROH2A	unreviewed	Predicted	3.2	5	5	5	188.61	3	3	3	5.57368	5.71374	5.59412	4.67471	4.97258	5.07936	3.97275	3.92588	4.11049
I3LUR5	Q9H845	Acyl-CoA dehydrogenase family member 9, mitochondrial	ACAD9	unreviewed	Evidence at protein level	64.4	41	41	41	68.644	3	3	3	6.07628	5.79689	5.17508	7.9988	7.82002	7.96246	5.32054	3.32636	3.68543
F1RIP3	P02792	Ferritin	FTL	unreviewed	Evidence at protein level	49	12	12	12	23.354	3	3	3	8.60231	8.54669	8.51259	7.49107	7.25324	7.33323	7.14317	6.85766	6.72083
P62936	P62937	Peptidyl-prolyl cis-trans isomerase A	PPIA	reviewed	Evidence at protein level	57.9	7	7	7	17.869	3	3	3	7.42578	7.4922	7.50659	7.13824	6.99863	7.15207	5.95235	5.62349	5.786
I3LPE5	Q13190	Syntaxin-5_N domain-containing protein	STX5	unreviewed	Evidence at protein level	14.5	4	4	4	27.444	3	1	2	6.2403	6.12668	6.17791		5.44493		4.59187		4.67486
A0A287AE88	Q16795	NmrA domain-containing protein	NDUFA9	unreviewed	Evidence at protein level	66.9	30	30	30	42.007	3	3	3	7.08325	6.9151	6.85732	8.37396	8.19117	8.29612	5.89292	4.71721	5.22227
F1RGN9	Q969V4	Tektin	TEKT1	unreviewed	Inferred from homology	80.1	43	43	43	48.355	3	3	3	7.95843	7.8596	7.8672	8.34526	8.20656	8.30544	6.91572	5.15069	6.70719
F1RK98	P0DPH7	Tubulin alpha chain	TUBA3E	unreviewed	Evidence at protein level	98.2	57	57	57	49.959	3	3	3	9.12749	9.03495	9.02853	9.67573	9.63475	9.64211	7.78691	7.10626	7.42017
A0A480K5P1	Q5VWZ2	Lysophospholipase-like protein 1 isoform a	LYPLAL1	unreviewed	Inferred from homology	42.7	7	7	7	25.492	3	3	3	7.39478	7.32919	7.31454	6.67854	6.57813	6.5738	6.13274	4.94422	5.93951
P67776	P67775	Serine/threonine-protein phosphatase 2A catalytic subunit alpha isoform	PPP2CA	reviewed	Evidence at transcript level	37.2	7	7	2	35.594	3	3	2	6.70704	6.51067	6.50883	6.88399	6.92589	6.9158	5.47548	4.32125
F1RF34	Q8IY82	Coiled-coil domain-containing protein 135	DRC7	unreviewed	Inferred from homology	45.5	38	38	38	103.12	3	3	2	6.12431	6.15712	6.04591	7.16432	7.0558	7.20028	4.59566		4.50977
A0A287AAP0	Q96GK7	Fumarylacetoacetate hydrolase domain-containing protein 2	LOC100522130	unreviewed	Evidence at protein level	73.8	21	21	17	34.339	3	3	2	7.05266	6.96793	6.9642	8.35052	8.28115	8.32856	5.78468	4.7965
P26461	Q6UWN8	Sperm-associated acrosin inhibitor		reviewed	Evidence at protein level	59.8	13	13	13	11.141	3	3	3	9.15103	8.89312	8.86326	9.35982	9.40819	9.43678	7.59462	6.91947	7.47276
A0A5G2QBF3	Q9C0E2	CRM1_C domain-containing protein	XPO4	unreviewed	Inferred from homology	5.1	3	3	3	118.12	3	3	2	6.03415	5.98568	5.77062	6.50501	6.27501	6.43374	4.69174		4.06767
A0A287B3Z0	Q6ZV29	Uncharacterized protein	PNPLA7	unreviewed	Inferred from homology	3.7	5	5	5	144.09	3	3	2	5.74827	5.82443	5.61541	5.44571	4.5801	4.46085	4.25756		4.11314
F1SKK4	A2RUT3	Uncharacterized protein	TMEM89	unreviewed	Predicted	72.3	10	10	10	17.776	3	3	3	8.82297	8.77672	8.7761	6.71501	6.3587	6.44036	7.42597	6.6054	7.39422
A0A5G2R744	Q9Y570	Protein phosphatase methylesterase 1	PPME1	unreviewed	Evidence at protein level	12	5	5	5	43.795	3	1	3	6.17791	5.99132	5.88978	5.07397			4.59959	4.17725	4.27859
K7GQ35	P78318	Uncharacterized protein	IGBP1	unreviewed	Evidence at protein level	61.1	21	21	21	38.992	3	3	3	7.35075	7.23827	7.21801	7.53585	7.48224	7.54239	5.682	5.44596	5.56311
A0A287AHL0	Q8IV63	Protein kinase domain-containing protein	VRK3	unreviewed	Predicted	69.6	31	31	31	52.886	3	3	3	8.30415	8.20866	8.19019	6.28294	6.28003	5.98827	6.70533	6.22105	6.72092
F1S2W0	Q8IYT1	DUF3699 domain-containing protein	FAM71A	unreviewed	Predicted	59.6	31	28	28	64.186	3	3	3	9.04478	8.9569	8.94488	7.26837	7.50121	7.01389	7.42768	7.21869	7.33752
A0A287B5C5	Q9Y4P3	WD_REPEATS_REGION domain-containing protein	TBL2	unreviewed	Evidence at protein level	17.4	7	7	7	45.974	3	0	3	6.46572	6.43244	6.35803				5.13969	4.10667	4.98685
A0A286ZKW5	P43304	Glycerol-3-phosphate dehydrogenase	GPD2	unreviewed	Evidence at protein level	79.9	62	62	62	81.115	3	3	3	7.07806	7.01932	6.972	8.36749	8.29898	8.38509	6.03205	4.78124	5.16997
A7Y521	Q9BT78	COP9 signalosome complex subunit 4	COPS4	reviewed	Evidence at transcript level	46.1	16	16	16	46.268	3	3	2	6.00565	5.78415	5.71911	6.63478	6.37565	6.7693	3.80707	4.59677
F1RJB0	Q8TDY3	Uncharacterized protein	ACTRT2	unreviewed	Evidence at protein level	78.8	37	37	34	41.729	3	3	3	9.32795	9.20855	9.19557	7.6728	7.72527	7.52563	7.8813	7.2539	7.67705
F1SUX3	Q96E66	Leucine-rich repeat-containing protein 51	LRRC51	unreviewed	Predicted	22.8	4	4	4	22.217	3	3	2	6.55168	6.31796	6.05603	5.98834	6.2481	6.37081	4.97174		4.49328
F1SEF3	Q68DN1	Uncharacterized protein	C3H2orf16	unreviewed	Predicted	58.5	91	91	91	220.37	3	3	3	7.92713	7.80856	7.79846	5.98904	6.20796	6.10387	6.43486	5.72055	6.26921
I3LQB3	Q9UI12	V-type proton ATPase subunit H	ATP6V1H	unreviewed	Inferred from homology	21.1	6	6	6	54.133	3	3	2	6.45344	6.27584	6.40815	6.1086	6.16876	5.98271	5.12561		4.48113
I7HJH6	Q7Z408	Seminal plasma sperm motility inhibitor;Carbohydrate-binding protein AQN-3	AQN-3	unreviewed	Evidence at transcript level	81.8	21	21	21	15.034	3	3	3	9.40632	9.30833	9.30014	9.68144	9.75951	9.65215	7.88038	7.62585	7.591
A0A287A7T7	A0A1W2PS18	Uncharacterized protein		unreviewed	Inferred from homology	7.9	1	1	1	13.279	3	3	3	7.93399	7.66683	7.67226	7.35332	7.00004	7.42993	6.37484	5.609	6.15643
F1SHD7	P28331	NADH-ubiquinone oxidoreductase 75 kDa subunit, mitochondrial	NDUFS1	unreviewed	Evidence at protein level	76.6	65	65	65	79.539	3	3	3	7.04833	6.92912	6.94128	8.47082	8.3423	8.42149	6.10985	4.76978	4.94381
F1RGK7	Q5VU69	Uncharacterized protein	C4H1orf189	unreviewed	Predicted	63.4	6	6	6	12.178	3	3	2	6.59623	6.69327	5.73857	7.42211	7.46567	7.54283		4.45506	4.60105
A0A5S6FV10	P36957	Dihydrolipoyllysine-residue succinyltransferase component of 2-oxoglutarate dehydrogenase complex, mitochondrial	DLST	unreviewed	Inferred from homology	61.3	29	29	29	46.402	3	3	3	6.88481	6.74612	6.68854	8.45621	8.31691	8.42053	6.02526	4.23315	5.03507
F1RGS2	P04062	Glucosylceramidase	GBA	unreviewed	Inferred from homology	3.4	1	1	1	59.86	3	1	2	5.63303	5.47716	5.53661	5.09349			3.87565		4.14289
P22411	P27487	Dipeptidyl peptidase 4	DPP4	reviewed	Evidence at protein level	9.5	6	6	6	88.241	2	3	2	5.26397	5.36931		5.79661	6.15957	5.68182	3.85754		3.65682
A0A5G2RAF3	Q8N9F7	GP-PDE domain-containing protein	LOC100739561	unreviewed	Evidence at protein level	18.9	5	5	5	35.834	3	2	3	6.92151	6.85941	6.88169	5.26392	5.41108		5.77595	4.3586	5.45483
A0A287AZX2	Q8NEG0	DUF3699 domain-containing protein		unreviewed	Predicted	17.9	4	4	4	25.884	3	0	3	6.96458	6.8306	6.84276				5.20208	5.06017	5.21564
A0A286ZQ50	O75694	Uncharacterized protein	NUP155	unreviewed	Evidence at protein level	49	51	51	51	154.4	3	3	3	7.40751	7.29308	7.26138	7.06692	6.96591	7.01649	5.96383	5.02645	5.8185
F1SIS9	O95299	NADH dehydrogenase [ubiquinone] 1 alpha subcomplex subunit 10, mitochondrial	NDUFA10	unreviewed	Evidence at protein level	70.9	29	29	29	40.421	3	3	3	6.92801	6.93307	6.81801	8.25059	8.10639	8.21851	6.01724	4.66698	4.87226
A0A5G2QGK7	Q9P2M1	TPR_REGION domain-containing protein	LRP2BP	unreviewed	Predicted	15.3	5	5	5	39.752	3	3	2	5.84019	5.76125	5.61567	6.7236	6.66671	6.68406	4.40596	3.74333
Q29554	P40939	Trifunctional enzyme subunit alpha, mitochondrial	HADHA	reviewed	Evidence at transcript level	72.9	50	50	50	83.106	3	3	3	7.33674	7.19863	7.20063	8.72083	8.59372	8.64998	6.30876	4.91519	5.36797
K7GPW3	Q9BUR5	MICOS complex subunit	APOO	unreviewed	Evidence at protein level	46.5	10	10	10	22.372	3	3	3	6.6181	6.5576	6.5093	8.26581	8.11481	8.25554	5.64699	4.09479	4.88001
Q9MYT8	P56385	ATP synthase subunit e, mitochondrial	ATP5ME	reviewed	Evidence at protein level	71.8	9	9	9	8.2314	3	3	3	7.51928	7.4691	7.42909	8.9461	8.66887	8.83059	6.46633	5.22621	5.54834
F1RK79	Q96PF2	Testis-specific serine kinase 2	TSSK2	unreviewed	Evidence at transcript level	60.9	30	30	25	40.941	3	3	3	8.47692	8.41517	8.41429	7.46786	7.27706	7.44926	6.92802	6.40303	6.82246
A0A5G2R8F7	O75340	Uncharacterized protein	PDCD6	unreviewed	Evidence at protein level	50.3	8	8	8	20.652	3	3	3	7.36953	7.34023	7.28119	6.89772	6.73374	6.82459	5.69226	5.35124	5.73818
F1SGC2	Q9UFE4	Coiled-coil domain-containing protein 39	CCDC39	unreviewed	Inferred from homology	38.7	33	33	33	110.11	3	3	2	5.92264	5.87976	5.73861	7.19008	6.96871	7.06446	4.85326	3.54232
A0A287A770	Q9Y639	Uncharacterized protein	NPTN	unreviewed	Evidence at protein level	9.5	3	3	3	46.176	3	3	2	6.01636	5.9328	5.80479	6.15244	5.79684	6.11638	4.8399		3.85716
F1RVN1	P49821	NADH dehydrogenase [ubiquinone] flavoprotein 1, mitochondrial	NDUFV1	unreviewed	Evidence at protein level	76.7	40	40	40	50.569	3	3	3	7.02329	7.02995	6.99025	8.472	8.35413	8.3883	6.13341	4.50511	5.27418
A0A5G2R9D6	P30044	Peroxiredoxin-5	PRDX5	unreviewed	Evidence at protein level	79.6	14	14	14	16.725	3	3	3	7.93537	7.86302	7.84479	7.88325	8.19805	8.21016	6.43995	5.87092	6.11079
F1SGF1	Q15008	26S proteasome non-ATPase regulatory subunit 6	PSMD6	unreviewed	Evidence at protein level	5.8	3	3	3	52.205	3	2	2	5.71444	5.8181	5.91641	5.34368	5.49325		4.51414		3.95566
F1RPW8	Q7L266	Asparaginase-like protein 1	ASRGL1	unreviewed	Evidence at protein level	81.6	19	19	19	32.091	3	3	3	8.04261	8.04419	7.97187	9.30144	9.12176	9.30492	6.9922	5.96088	5.89115
F2Z536	Q96FJ2	Dynein light chain	DYNLL2	unreviewed	Evidence at protein level	78.7	9	9	2	10.35	3	3	3	9.45858	9.33915	9.32019	9.29248	9.08558	9.26064	7.82419	7.50584	7.73339
P61292	P62140	Serine/threonine-protein phosphatase PP1-beta catalytic subunit	PPP1CB	reviewed	Evidence at protein level	81	29	14	11	37.186	3	3	3	8.31992	8.23078	8.22209	6.74073	6.77835	6.62779	6.66352	6.29855	6.58319
A0A5G2QGB1	P55084	Uncharacterized protein	HADHB	unreviewed	Evidence at protein level	74.9	41	41	41	49.432	3	3	3	7.15109	7.08817	7.06307	8.59718	8.53594	8.49175	6.29462	4.43743	5.43199
A0A286ZWJ2	O43324	Eukaryotic translation elongation factor 1 epsilon-1 isoform 1	EEF1E1	unreviewed	Evidence at protein level	54	9	9	9	19.725	3	3	3	6.38216	6.32131	6.36335	6.71166	6.88145	6.98056	4.63579	4.55064	4.69217
F1SBB1	O75952	Uncharacterized protein	CABYR	unreviewed	Evidence at protein level	67	24	24	11	41.308	3	3	3	7.66429	7.64715	7.63294	8.63715	8.53725	8.61221	6.2774	5.59389	5.78667
F1RFE3	Q9UIC8	Leucine carboxyl methyltransferase 1	LCMT1	unreviewed	Evidence at protein level	36.3	11	11	11	37.942	3	3	3	6.93126	6.83532	6.89552	5.78158	5.90475	5.9664	5.43805	4.74028	5.23396
A0A5S6GUV8	O75431	Metaxin-2	MTX2	unreviewed	Inferred from homology	48.9	10	10	10	32.134	3	3	3	6.3952	6.31963	6.27914	7.81918	7.68028	7.7046	5.5095	3.85321	4.54078
A0A5G2R6J1	P49721	Proteasome subunit beta	PSMB2	unreviewed	Evidence at protein level	55.7	12	12	12	22.78	3	3	3	7.6988	7.58745	7.56874	6.19324	6.54438	6.40285	5.91963	5.76786	5.8763
A0A480JRW3	O95298	NADH dehydrogenase [ubiquinone] 1 subunit C2	NDUFC2	unreviewed	Evidence at protein level	77.9	12	12	12	14.306	3	3	3	7.09708	7.16489	7.18204	8.14845	8.01178	8.12018	5.89012	4.7466	5.56696
A0A5G2R2G3	Q6UWB4	Uncharacterized protein		unreviewed	Predicted	15.5	48	48	48	429.04	3	3	3	7.35286	7.28908	7.27596	7.34443	7.31981	7.45624	5.87033	5.14192	5.62315
I3LT05	Q9BZX4	Ropporin-1B isoform X1	ROPN1	unreviewed	Predicted	92	22	22	22	23.948	3	3	3	8.49696	8.52883	8.48603	8.95525	8.98578	8.98542	6.92816	6.23343	7.13091
F1RM74	O14556	Glyceraldehyde-3-phosphate dehydrogenase	GAPDHS	unreviewed	Evidence at protein level	77.7	43	43	43	44.272	3	3	3	8.62382	8.4628	8.45183	9.39738	9.32995	9.41147	7.20074	6.40218	6.6883
Q29077	Q14990	Outer dense fiber protein 1	ODF1	reviewed	Evidence at transcript level	74.4	40	40	40	29.526	3	3	3	9.61983	9.56566	9.53176	10.331	10.2425	10.2823	8.69431	7.60691	7.34758
F1SJP6	P56556	Complex I-B14	NDUFA6	unreviewed	Evidence at protein level	55.2	11	11	11	17.854	3	3	2	6.97496	6.82721	6.88385	8.16185	7.95034	8.15023	5.55473		4.96096
F1RHM6	H7C350	Uncharacterized protein	CCDC188	unreviewed	Predicted	57.5	17	17	17	44.396	3	3	3	7.90266	7.79669	7.72548	7.04532	7.04579	6.86092	6.56197	5.30051	6.30666
Q8MI70	P56851	Epididymal secretory protein E3	E3	unreviewed	Evidence at protein level	43.2	6	6	6	18.039	3	3	3	7.543	7.32968	7.32484	7.55873	7.49143	7.61468	6.12875	4.88421	5.92896
F1RXT0	P02794	Ferritin		unreviewed	Inferred from homology	61	12	12	12	20.262	3	3	3	8.1645	8.09944	8.06081	7.04945	6.8094	7.09625	6.66293	5.89192	6.46172
Q4R0H8	Q9UGM3	Spermadhesin AWN	AWN	unreviewed	Evidence at transcript level	81.2	22	22	22	16.901	3	3	3	9.64255	9.54263	9.5278	9.66256	9.68358	9.63348	8.05246	7.70647	7.82857
A0A5G2R7X6	Q6X784	Uncharacterized protein	ZPBP2	unreviewed	Evidence at protein level	45.2	13	13	13	41.271	3	3	3	7.88723	7.83478	7.79455	7.58042	7.79544	7.69598	6.20477	5.71622	6.25931
A0A5G2QIY9	Q8N7B9	Uncharacterized protein	EFCAB3	unreviewed	Predicted	59.6	25	25	25	49.802	3	3	3	7.18418	7.12215	7.07	7.46845	7.34321	7.42794	5.69979	4.79389	5.58155
A0A287BN36	P51148	Uncharacterized protein	RAB5C	unreviewed	Evidence at protein level	37	7	7	4	23.466	3	3	2	6.94642	6.83943	6.86589	6.01703	4.90416	5.94266	5.35835		5.10762
A0A287A1V5	P04075	Fructose-bisphosphate aldolase	ALDOA	unreviewed	Evidence at protein level	65.3	37	37	31	55.384	3	3	3	7.82123	7.69306	7.69265	8.51097	8.44486	8.54887	6.33244	5.71576	5.79803
A0A287AMZ2	P49368	T-complex protein 1 subunit gamma	CCT3	unreviewed	Evidence at protein level	72.8	36	36	36	60.653	3	3	3	6.76284	6.82727	6.73565	7.49504	7.49732	7.55322	5.07339	4.90852	5.01957
F1S356	Q68G75	LEM domain-containing protein	LEMD1	unreviewed	Predicted	42.1	6	6	6	20.353	3	2	3	7.59912	7.45298	7.39754	5.54559	5.14724		5.81173	5.28187	6.0114
A0A287A2Y4	O75947	ATP synthase subunit d, mitochondrial	ATP5PD	unreviewed	Evidence at protein level	77	16	16	16	18.515	3	3	3	7.5324	7.33959	7.28782	8.7931	8.71848	8.76625	6.45632	5.22139	5.15785
A0A287AEH4	A6NFA0	DUF4599 domain-containing protein	LOC100525024	unreviewed	Predicted	38.9	16	12	12	42.477	3	3	3	9.16673	9.08164	9.07258	7.17667	7.04856	7.21783	7.63495	6.90353	7.53026
F1SDE8	Q9BXF9	Tektin	TEKT3	unreviewed	Inferred from homology	84.5	52	52	52	56.472	3	3	3	8.04918	7.97638	7.92463	8.77186	8.59445	8.72949	6.56858	5.86797	6.14192
F1RFS5	Q6URK8	Uncharacterized protein	TEPP	unreviewed	Predicted	90.3	28	28	28	24.842	3	3	3	7.25986	7.07544	7.0951	8.2921	8.13881	8.22047	5.96274	4.9704	5.15369
P10668	P23528	Cofilin-1	CFL1	reviewed	Evidence at protein level	43.4	6	5	5	18.518	3	3	3	6.66284	6.44478	6.45463	6.48051	6.63816	6.50755	5.4691	3.93256	4.96554
F1RQT8	Q5JU00	T-complex-associated testis-expressed protein 1 isoform X1	TCTE1	unreviewed	Predicted	49.5	17	17	17	55.321	3	3	2	6.5648	6.30745	6.27875	7.28535	7.13938	7.20992	4.95704		4.51863
F1RQD2	Q96H15	Ig-like domain-containing protein	TIMD4	unreviewed	Predicted	4.2	1	1	1	39.93	3	0	3	6.68857	6.60215	6.36023				5.29495	4.05165	5.05026
I3L8L8	Q13733	Sodium/potassium-transporting ATPase subunit alpha	ATP1A4	unreviewed	Evidence at protein level	49.8	50	50	37	114.11	3	3	3	7.65205	7.52996	7.49805	7.70117	7.60283	7.7655	6.2489	5.17458	5.87186
A0A286ZUP1	Q07021	Complement component 1 Q subcomponent-binding protein, mitochondrial	C1QBP	unreviewed	Inferred from homology	56.5	9	9	9	28.847	3	3	3	6.73416	6.73961	6.74764	8.12626	8.06536	8.0599	5.40855	5.00655	4.45533
I3LC15	P12821	Angiotensin-converting enzyme	LOC100515049	unreviewed	Inferred from homology	52.4	43	43	43	87.514	3	3	3	7.78655	7.69	7.67335	7.78167	7.71903	7.77324	6.15171	5.5218	6.05595
F1RJB2	Q8IYU4	Ubiquitin-like domain-containing protein	UBQLNL	unreviewed	Predicted	41.9	18	18	18	66.615	3	3	3	6.9117	6.82749	6.85232	7.61088	7.59401	7.70153	5.26986	4.76389	5.1799
A0A287A7G8	P06899	Histone H2B	H2BC11	unreviewed	Inferred from homology	49.7	9	9	4	16.719	3	3	3	8.32762	8.14145	8.12759	6.64437	6.64621	6.58941	6.41449	6.22058	6.54419
A0A287BMQ2	Q9BYD9	Actin-related protein T3	ACTRT3	unreviewed	Evidence at protein level	65.3	24	24	24	41.106	3	3	3	8.95867	8.86417	8.83124	6.99867	7.00518	7.10009	7.3571	6.73914	7.19687
F1SSQ2	Q99728	Uncharacterized protein	BARD1	unreviewed	Predicted	7.7	5	5	5	81.765	3	0	3	5.82548	5.79675	5.72282				4.46861	3.92489	3.76356
A0A5K1UHY0	P49841	Glycogen synthase kinase-3 beta	GSK3B	unreviewed	Evidence at protein level	56.5	21	21	11	45.413	3	3	3	7.71391	7.59293	7.56348	5.78916	6.16256	6.08597	6.05454	5.44015	5.93186
P50667	P00403	Cytochrome c oxidase subunit 2	MT-CO2	reviewed	Inferred from homology	59.2	12	12	12	26.184	3	3	3	7.74029	7.60064	7.58478	9.04548	9.00052	9.02959	6.61342	5.46509	5.41286
F1S2D0	Q15738	Sterol-4-alpha-carboxylate 3-dehydrogenase, decarboxylating isoform X1	NSDHL	unreviewed	Evidence at protein level	56.5	18	18	18	40.501	3	3	3	7.39447	7.24356	7.21237	5.69618	5.73995	5.695	5.91693	4.93184	5.56535
F1RFV5	P28072	Proteasome subunit beta	PSMB6	unreviewed	Evidence at protein level	30.3	6	6	6	25.692	3	1	3	7.20257	6.87082	6.94806		5.31376		5.55097	4.78502	5.25609
I3LVM4	Q9BQP9	BPI1 domain-containing protein	BPIFA3	unreviewed	Predicted	32.4	7	7	7	26.908	3	3	3	7.27614	7.22948	7.21601	6.96822	6.93493	6.94237	5.79508	4.85419	5.63097
F1RPV8	Q9Y5B8	Nucleoside diphosphate kinase 7	NME7	unreviewed	Inferred from homology	67.6	22	22	22	42.48	3	3	3	7.12668	7.03965	7.07744	8.02073	7.85681	8.02882	5.68258	4.79978	5.31811
I3LQG1	Q6UWM5	SCP domain-containing protein	GLIPR1L1	unreviewed	Evidence at protein level	34	6	6	6	26.263	3	3	3	8.95814	8.80786	8.80705	8.39108	8.08174	8.37847	7.21397	6.68446	7.2183
F1SED0	P45954	Uncharacterized protein	ACADSB	unreviewed	Evidence at protein level	68	23	23	23	47.26	3	3	3	6.3377	6.37214	6.36152	8.15975	8.03735	8.05192	5.58486	4.0707	4.13239
F1SA46	Q8TC94	Uncharacterized protein	ACTL9	unreviewed	Inferred from homology	85.3	33	33	33	45.693	3	3	3	8.67573	8.59198	8.56315	6.912	6.69288	6.81906	7.05922	6.44609	6.8342
A0A287AL10	P02794	Ferritin	FTH1	unreviewed	Evidence at protein level	62.4	9	9	9	21.185	3	3	3	7.9495	7.73509	7.76381	7.08533	7.0754	7.32197	6.05185	5.95951	5.90957
A0A287A4D2	O15127	Secretory carrier-associated membrane protein	SCAMP2	unreviewed	Evidence at protein level	12.9	4	4	4	30.976	3	3	2	6.743	6.54726	6.57053	6.41622	6.04123	6.27798	4.9042		4.95649
I3LJ05	P0DPI2	Uncharacterized protein	GATD3A	unreviewed	Evidence at protein level	72	19	19	19	28.133	3	3	2	6.40413	6.39445	6.29629	8.42346	8.29385	8.40217	5.79125	3.5479
A0A5G2REY8	P22695	Uncharacterized protein	UQCRC2	unreviewed	Evidence at protein level	72.4	34	34	34	47.346	3	3	3	7.54953	7.44378	7.44028	8.82095	8.72104	8.80376	6.49921	5.09632	5.36177
F2Z5T7	Q9H2H8	Peptidyl-prolyl cis-trans isomerase	PPIL3	unreviewed	Evidence at protein level	36	5	5	5	18.154	3	1	3	6.50721	6.60262	6.64614			5.61112	5.24633	4.00195	5.15594
A0A286ZZ18	P53990	IST1 homolog	IST1	unreviewed	Evidence at protein level	10.5	2	2	2	36.271	3	3	3	7.15198	7.19229	7.16726	6.33969	6.42623	6.46534	5.35839	5.18412	5.45997
F1SFX0	P07864	L-lactate dehydrogenase	LDHC	unreviewed	Evidence at transcript level	92.5	38	38	35	36.052	3	3	3	8.15269	8.04689	8.03258	8.78601	8.7693	8.89618	6.63559	5.67765	6.39445
A0A287AGL6	Q9H0K4	Uncharacterized protein	RSPH6A	unreviewed	Predicted	60.6	29	29	29	82.091	3	3	3	7.01733	6.86294	6.79544	7.81591	7.77777	7.80811	5.42757	4.78277	4.98172
F1SP29	Q9Y615	Actin-like protein 7A	ACTL7A	unreviewed	Evidence at protein level	84.1	37	37	37	49.202	3	3	3	9.04048	8.96097	8.94834	7.50821	7.31233	7.53274	7.31796	6.94469	7.17606
A0A286ZMQ7	Q6IQ22	Uncharacterized protein	RAB12	unreviewed	Predicted	14.2	4	4	4	35.699	3	0	2	6.29601	5.93753	5.93468				4.51851		4.24167
F1SI25	Q8N9N7	Leucine-rich repeat-containing protein 57	LRRC57	unreviewed	Evidence at protein level	47.3	12	12	12	26.905	3	3	3	7.61506	7.53764	7.5031	6.85844	6.47154	6.76344	6.25469	5.01094	5.88036
A0A287A9G0	Q9NS86	LanC-like protein 2	LANCL2	unreviewed	Evidence at protein level	51.8	19	19	19	51.303	3	3	3	7.15311	7.02987	7.11203	6.76011	6.53658	6.78981	5.64001	4.68043	5.4831
A0A287ABR3	Q9NZ45	ZnF_CDGSH domain-containing protein	CISD1	unreviewed	Predicted	50.5	6	6	6	12.781	3	3	3	8.61248	8.36698	8.4133	8.92136	8.66718	8.87733	7.08465	6.06933	6.696
F1SIC8	Q9HA65	Rab-GAP TBC domain-containing protein	TBC1D21	unreviewed	Predicted	61.9	24	24	24	39.153	3	3	3	7.17105	7.10765	7.10728	8.00886	7.93259	7.90452	5.69341	4.87862	5.28867
F1SDZ0	Q9P0W8	Spermatogenesis-associated protein 7 isoform 1	SPATA7	unreviewed	Predicted	40.6	24	24	24	65.176	3	3	3	7.19698	7.06841	7.01435	4.77049	5.73865	5.35158	5.4592	5.02853	5.25261
F1SBA5	Q8TAA3	Proteasome subunit alpha type	PSMA8	unreviewed	Inferred from homology	66.4	14	14	10	27.928	3	3	3	7.97218	7.91622	7.89436	6.61761	6.17679	6.7423	6.16501	5.917	6.11035
I3LCU9	Q9Y2V2	Uncharacterized protein	CARHSP1	unreviewed	Evidence at protein level	47.9	4	4	4	15.786	3	3	3	6.94883	6.98	6.88204	7.13846	7.21029	7.20325	5.21672	4.92459	5.13204
A0A5G2QVS4	P38567	Hyaluronidase	SPAM1	unreviewed	Evidence at protein level	62.2	36	36	36	52.979	3	3	3	8.84324	8.7389	8.72958	8.57965	8.51691	8.45571	7.08824	6.7194	6.92869
F1SCG8	Q96DC9	Ubiquitinyl hydrolase 1	OTUB2	unreviewed	Inferred from homology	11.5	2	2	2	27.283	3	3	2	5.97278	5.88811	5.84573	6.21548	5.99586	6.10582		3.75597	4.30406
A0A287AYW0	Q96QA5	Uncharacterized protein	LOC102165484	unreviewed	Inferred from homology	14.9	6	6	6	50.239	3	3	2	6.87244	6.74463	6.82583	6.46321	6.34899	6.59822	5.11334		5.07273
A0A286ZI56	Q9ULC5	AMP-binding domain-containing protein	ACSL5	unreviewed	Evidence at protein level	8.6	5	5	5	72.869	3	3	2	6.27948	6.20485	6.18811	4.78919	5.08771	5.07693	4.45688		4.60483
A0A287AZY6	Q8WVP5	Uncharacterized protein	TNFAIP8L1	unreviewed	Predicted	52.2	8	8	8	20.747	3	3	2	6.28771	6.36592	6.42901	6.85603	6.51759	6.80048	4.92365		4.38441
A0A287B1J1	Q9ULA0	Aspartyl aminopeptidase	DNPEP	unreviewed	Evidence at protein level	53.4	19	19	19	53.462	3	3	2	7.01258	6.75342	6.77096	7.07033	6.94121	6.9761	5.22024		5.0177
F1RQI1	P14406	Uncharacterized protein	COX7A2	unreviewed	Evidence at protein level	47	5	5	5	12.842	3	3	3	7.83754	7.65831	7.6561	8.44587	8.24647	8.42661	6.34965	5.5342	5.65326
A0A5G2R252	P15529	Membrane cofactor protein	LOC100736569	unreviewed	Evidence at protein level	48.3	20	20	20	44.195	3	3	3	8.53537	8.48866	8.46994	8.55315	8.50476	8.45623	6.9554	6.16426	6.76967
I3LP90	Q8WXX0	Uncharacterized protein	DNAH12	unreviewed	Inferred from homology	36.1	121	116	115	452.71	3	3	3	6.78674	6.70055	6.66949	6.86572	6.78372	6.85051	4.97672	4.68451	4.97051
A0A287A7R4	Q2NL67	Multifunctional fusion protein	PKM	unreviewed	Evidence at protein level	38.2	42	42	42	128.53	3	3	3	7.4881	7.2964	7.29252	8.24633	8.18061	8.19429	6.0057	5.14928	5.32426
A0A5G2R1I2	P25789	Proteasome subunit alpha type	PSMA4	unreviewed	Evidence at protein level	54	10	10	10	29.483	3	3	3	7.75718	7.73486	7.71254	6.06692	6.02259	6.28679	5.92261	5.78674	5.85993
F1SKM0	P31930	Uncharacterized protein	UQCRC1	unreviewed	Evidence at protein level	74.4	40	40	39	52.698	3	3	3	7.59964	7.40875	7.43872	8.92093	8.74265	8.86248	6.59764	5.28017	5.01607
A0A287BGV2	Q9BVL2	Nucleoporin 58	NUP58	unreviewed	Predicted	12.2	6	6	6	56.769	3	3	2	6.3772	6.14706	6.25588	6.28818	6.3952	6.27145	4.49744		4.62059
A0A5G2Q7D7	P31040	Succinate dehydrogenase [ubiquinone] flavoprotein subunit, mitochondrial	SDHA	unreviewed	Evidence at protein level	77.7	50	50	50	71.194	3	3	3	7.21405	7.06337	7.06461	8.72375	8.49304	8.6465	6.19521	4.67168	4.95214
A0A5G2RC36	P06730	Uncharacterized protein	EIF4E	unreviewed	Evidence at protein level	30	6	6	6	25.079	3	3	3	7.16026	6.86967	6.95275	5.72644	5.51905	5.3499	5.40116	4.66669	5.34994
A0A287AQJ6	A6NM11	LRRC37AB_C domain-containing protein	LOC110255209	unreviewed	Predicted	20.1	20	10	10	94.963	3	3	3	7.23739	7.22139	7.1986	7.23639	7.18817	7.16923	5.57636	4.95638	5.51836
F1S5M0	Q96A05	Uncharacterized protein	ATP6V1E2	unreviewed	Inferred from homology	51.8	14	14	14	26.081	3	3	3	7.28389	7.21173	7.19907	6.10867	6.44596	6.62276	5.79819	4.76174	5.55017
F2Z5L7	P25786	Proteasome subunit alpha type	PSMA1	unreviewed	Evidence at protein level	85.6	20	20	20	29.555	3	3	3	8.10694	8.02432	8.03011	5.60432	6.07346	6.09674	6.27363	5.95512	6.26881
F1RVX7	Q6J272	Uncharacterized protein	FAM166A	unreviewed	Predicted	93.4	42	42	42	36.265	3	3	3	7.7328	7.64308	7.66111	8.61482	8.46767	8.57504	6.22709	5.54253	5.60522
F1SRZ9	Q7Z7H3	Uncharacterized protein	CATIP	unreviewed	Predicted	32.4	12	12	12	44.733	3	3	2	6.26555	6.25544	6.31175	7.49001	7.46586	7.56301	5.16316	3.80047
A0A287AZU8	Q9NTJ4	Alpha-mannosidase	MAN2C1	unreviewed	Evidence at protein level	10.1	7	7	7	115.76	3	3	3	5.61576	5.43046	5.54049	5.58734	5.92523	6.12146	3.88643	3.67438	3.7511
Q52N47	Q9Y287	Integral membrane protein 2B	ITM2B	reviewed	Evidence at transcript level	27.1	5	5	5	30.061	3	3	3	6.38883	6.30477	6.15567	6.18478	6.6587	6.3249	4.59632	4.08969	4.70285
A0A287BCG1	Q9BZE9	UBX domain-containing protein	ASPSCR1	unreviewed	Predicted	28.3	11	11	11	59.755	3	0	3	6.99861	6.8759	6.81287				5.62318	4.45776	5.04669
A0A287AY47	Q9HD47	Ran guanine nucleotide release factor isoform A	RANGRF	unreviewed	Evidence at protein level	64.8	8	8	8	20.169	3	3	3	8.47487	8.37922	8.36158	6.65656	6.59697	6.47567	6.68129	6.23639	6.60905
A0A286ZWP6	O75190	Uncharacterized protein	DNAJB6	unreviewed	Evidence at protein level	24.9	7	7	5	35.421	3	3	3	6.99542	6.98868	6.96859	7.19879	6.90085	7.18571	5.22016	4.89747	5.21951
A0A5G2QQW2	P54920	Alpha-soluble NSF attachment protein	NAPA	unreviewed	Evidence at protein level	48.8	10	10	10	33.291	3	3	3	7.10188	7.03922	6.96796	6.42215	6.34118	6.3985	5.58271	4.65282	5.27323
A0A5G2QE15	Q9BS86	Zona pellucida-binding protein 1	ZPBP	unreviewed	Inferred from homology	71.8	35	35	35	39.277	3	3	3	9.6307	9.57087	9.56864	8.22991	8.0493	8.25554	7.94836	7.42549	7.79278
F1SLR1	P51970	Complex I-19kD	NDUFA8	unreviewed	Evidence at protein level	46.2	14	14	14	27.715	3	3	3	6.95935	6.80273	6.75677	8.16516	8.09923	8.10486	5.94264	4.45966	4.58042
A0A287B9V6	A6NM11	Uncharacterized protein	LOC100626147	unreviewed	Predicted	18.4	37	37	4	239.04	3	3	3	8.14922	8.05019	8.02922	8.08167	7.99758	8.08099	6.48276	5.78293	6.25268
K7GM53	O14829	Serine/threonine-protein phosphatase	PPEF1	unreviewed	Inferred from homology	58.1	35	35	35	69.552	3	3	3	7.49441	7.45137	7.43977	7.90523	7.84104	7.89178	5.88292	5.11408	5.70043
I3LSA5	P19961	Alpha-amylase	LOC100153446	unreviewed	Inferred from homology	50.4	23	23	2	55.86	3	3	3	7.36693	7.42794	7.39981	6.82171	7.37495	7.03563	5.23241	5.56788	5.72065
A0A287BA45	Q96I99	Succinate--CoA ligase [GDP-forming] subunit beta, mitochondrial	SUCLG2	unreviewed	Inferred from homology	55.2	19	18	18	44.836	3	3	2	6.27628	5.98676	6.31647	7.41933	7.5196	7.37754	4.95191	3.8041
F1SHY5	A1L453	Peptidase S1 domain-containing protein	LOC100515176	unreviewed	Predicted	6.8	1	1	1	17.678	3	3	2	7.58862	7.45944	7.43356	7.95402	7.95321	7.81117	5.89413		5.54239
F1RMV5	O95571	Lactamase_B domain-containing protein	ETHE1	unreviewed	Evidence at protein level	58.4	11	11	11	28.213	3	3	3	6.27554	6.06341	6.19852	7.15512	6.95736	7.16797	4.8893	3.90253	4.27017
F1RLS7	Q9UHP6	Radial spoke head 14 homolog	RSPH14	unreviewed	Predicted	52.1	16	16	16	37.181	3	3	3	6.9002	6.82647	6.79559	7.68846	7.45954	7.63853	5.3483	4.64259	4.89541
F1SN58	Q9Y6N5	Sulfide:quinone oxidoreductase, mitochondrial	SQOR	unreviewed	Evidence at protein level	73.8	45	45	45	50.124	3	3	3	7.18882	7.11714	7.12901	8.44383	8.38664	8.4592	6.00843	4.45186	5.37282
A0A5G2R3N7	O75306	Complex I-49kD	NDUFS2	unreviewed	Evidence at protein level	73.8	32	32	32	52.886	3	3	3	6.80552	6.67689	6.6311	8.20871	8.00113	8.11813	5.89549	4.44279	4.25493
A0A5K1U2I4	A8MZ97	Uncharacterized protein		unreviewed	Predicted	57.8	9	9	9	21.004	3	0	3	8.14597	7.99637	7.9908				6.31397	5.89431	6.17035
A0A286ZTB6	P01033	NTR domain-containing protein	LOC110261265	unreviewed	Evidence at protein level	24.7	6	6	6	27.337	3	3	2	6.79222	6.57972	6.70371	6.82558	6.64815	6.85591	5.05057		4.81485
F1SFT7	P41236	Uncharacterized protein		unreviewed	Inferred from homology	63	36	36	36	54.898	3	3	3	8.51763	8.42503	8.41133	7.08196	6.9373	6.98157	6.63074	6.40904	6.53835
A0A287AI93	Q9H0B3	Uncharacterized protein	IQCN	unreviewed	Predicted	88.1	147	147	147	187.33	3	3	3	9.38059	9.29241	9.26637	7.38249	7.15366	7.29588	7.72963	7.04937	7.44456
A0A287BFZ1	Q5T5A4	Uncharacterized protein	C4H1orf194	unreviewed	Predicted	89.4	15	15	15	19.275	3	3	3	6.99303	6.91831	6.85517	8.13754	7.93388	8.09374	5.60324	4.83255	4.66693
F1SN46	Q9C002	Uncharacterized protein	C1H15orf48	unreviewed	Evidence at protein level	59.8	10	10	10	10.892	3	3	3	7.75303	7.55804	7.57234	9.01595	8.84612	9.00281	6.56471	4.99643	5.62567
I3L8W8	O60733	85/88 kDa calcium-independent phospholipase A2 isoform b	PLA2G6	unreviewed	Evidence at protein level	64.6	45	45	45	86.961	3	3	3	7.99849	7.8778	7.86603	7.16917	7.09325	7.09286	6.2052	5.56541	6.19992
B5KJG2	P15259	Phosphoglycerate mutase	PGAM2	unreviewed	Evidence at protein level	52.6	13	13	13	28.677	3	3	3	7.10938	7.03782	6.98068	7.57451	7.38571	7.79526	5.52639	4.68878	5.21221
F1SUG4	Q15370	Ubiquitin-like domain-containing protein	ELOB	unreviewed	Evidence at protein level	61.9	7	7	7	13.17	3	3	3	6.26788	6.24467	6.25544	7.20464	7.07478	7.18645	4.69332	4.07375	4.44447
A0A5G2R6L3	Q9H0T7	Uncharacterized protein	RAB17	unreviewed	Predicted	9.3	2	2	2	23.813	3	3	3	7.92281	7.7706	7.74055	6.05911	5.76505	5.72916	6.25178	5.22355	6.20314
A0A287ALH7	Q17RY6	UPAR/Ly6 domain-containing protein	LY6K	unreviewed	Predicted	40.1	6	6	6	17.26	3	3	3	7.43372	7.18007	7.10054	7.48441	7.38584	7.44144	5.57937	5.02003	5.36566
Q52NJ3	Q9NR31	GTP-binding protein SAR1a	SAR1A	reviewed	Evidence at transcript level	38.4	6	3	3	22.409	3	0	2	7.11714	6.89011	6.82417				5.29414		5.02342
A0A287AMM6	Q16891	MICOS complex subunit MIC60	IMMT	unreviewed	Evidence at protein level	68.8	58	58	58	82.67	3	3	3	6.68764	6.52696	6.59986	8.23729	8.06767	8.13997	5.90426	4.14876	4.23421
F1RKY1	O95721	t-SNARE coiled-coil homology domain-containing protein	SNAP29	unreviewed	Evidence at protein level	12.4	2	2	2	28.683	3	2	2	5.65103	5.94812	5.89735		5.27337	5.4918	4.24286		3.97462
A0A287BRA4	P47813	Eukaryotic translation initiation factor 4C	EIF1AY	unreviewed	Inferred from homology	36.1	4	4	4	16.46	3	0	2	6.75912	6.61707	6.67052				5.03334		4.7738
A0A286ZPY4	Q5T0J7	Uncharacterized protein	TEX35	unreviewed	Predicted	50.5	10	10	10	23.989	3	3	3	7.53737	7.45405	7.48983	7.45277	7.18766	7.18489	5.83999	5.08686	5.76609
D5K8A9	Q9HBV2	Sperm acrosome membrane-associated protein 1	SPACA1	reviewed	Evidence at protein level	51.9	21	21	21	32.239	3	3	3	10.1445	10.1324	10.1314	8.7804	8.47848	8.54422	8.5319	7.86421	8.31012
A0A287AGV0	Q04759	Protein kinase C	PRKCQ	unreviewed	Inferred from homology	17.7	9	9	9	67.536	3	3	3	6.47104	6.02317	6.2629	7.28097	6.88633	6.34258	5.01961	3.62708	4.59756
A0A287B6S4	Q5CZC0	Uncharacterized protein	LOC100626097	unreviewed	Predicted	26	153	153	150	766.71	3	3	3	6.42493	6.26698	6.30615	7.14104	7.02991	7.16337	4.73897	4.39333	4.2403
F1S393	O43169	Cytochrome b5 heme-binding domain-containing protein	CYB5B	unreviewed	Evidence at protein level	76.4	13	13	13	13.938	3	3	3	8.44323	8.35706	8.34248	8.43913	8.46207	8.40298	6.73926	5.98071	6.56297
A0A480JMX8	Q7RTY5	Serine protease 48		unreviewed	Predicted	9.6	2	2	2	34.057	3	2	3	5.9134	6.14731	6.14054	5.80391	5.43412		4.47271	3.81525	4.36468
A0A288CFT0	P60174	Triosephosphate isomerase	TPI1	unreviewed	Evidence at protein level	95.4	33	33	33	30.505	3	3	3	9.07835	8.98519	8.95762	9.626	9.54964	9.59376	7.48493	6.7815	6.88922
A0A287ALF9	Q92530	Proteasome inhibitor PI31 subunit	PSMF1	unreviewed	Evidence at protein level	22.9	6	6	6	31.897	3	3	3	7.2349	7.11341	7.13659	6.36309	5.94777	6.36126	5.40214	5.00152	5.2833
F1RL08	Q96M29	Tektin	TEKT5	unreviewed	Inferred from homology	88.2	59	59	59	56.664	3	3	3	8.55204	8.42339	8.41212	9.16587	9.01962	9.16364	6.89977	6.18004	6.4192
A0A5G2R718	P11177	Pyruvate dehydrogenase E1 component subunit beta	PDHB	unreviewed	Evidence at protein level	74.5	23	23	23	37.128	3	3	3	7.51087	7.41895	7.42535	8.95636	8.7956	8.92307	6.53095	5.15186	4.9075
A0A287BGH5	A0A1B0GTY4	Uncharacterized protein	TEX50	unreviewed	Predicted	48	6	6	6	20.648	3	2	3	8.52107	8.37096	8.38741	6.00941		5.48593	6.94594	5.77158	6.69798
F1S2W6	Q9NQE9	Uncharacterized protein	HINT3	unreviewed	Evidence at protein level	83	12	12	12	20.528	3	3	2	7.34916	7.16932	7.17808	8.17088	7.7556	8.16755	5.64172		5.18963
F1S8I7	Q1ZYL8	Uncharacterized protein	IZUMO4	unreviewed	Inferred from homology	46.9	12	12	12	23.77	3	3	3	9.08286	9.03302	9.02477	9.05369	8.84804	9.00095	7.29186	6.96085	6.99151
A0A286ZZM7	Q9BRA2	Thioredoxin domain-containing protein 17	TXNDC17	unreviewed	Evidence at protein level	34.1	3	3	3	14.078	3	3	2	6.71315	6.54726	6.52838	6.44571	6.43492	6.03177	5.04766		4.56476
A0A287BBM3	Q99445	Glycosyl-phosphatidylinositol-anchored molecule-like protein	GML	unreviewed	Predicted	51	7	7	7	18.059	3	3	3	7.05542	6.90625	6.89521	6.9208	6.67994	6.7927	5.29402	4.75212	5.02375
A0A287BPT0	Q96RQ9	Amine oxidase	IL4I1	unreviewed	Evidence at protein level	78.4	71	71	71	63.549	3	3	3	9.33431	9.25324	9.24497	9.01292	8.95112	9.02551	7.6793	6.75487	7.53527
F1SJQ2	Q6ICG8	GRAM domain-containing protein	SEPTIN3	unreviewed	Predicted	59.6	18	18	18	37.005	3	3	3	8.65739	8.57592	8.57462	7.5271	7.43805	7.5102	6.80454	6.34439	6.73209
A0A5G2QDR5	Q6ZUB1	C2H2-type domain-containing protein		unreviewed	Predicted	60.6	100	100	100	201.39	3	3	3	8.39247	8.24635	8.23827	6.63606	6.60956	6.54995	6.62409	5.93207	6.39731
F1RV19	Q86W34	Archaemetzincin-2	AMZ2	unreviewed	Inferred from homology	39.4	10	10	10	41.554	3	3	3	7.08707	7.03611	7.01978	6.40954	6.36178	6.26129	5.5234	4.58169	5.23613
A0A5G2R6R7	Q8NHS0	J domain-containing protein	DNAJB8	unreviewed	Predicted	24.7	6	4	4	31.166	3	3	2	6.74365	6.65806	6.64304	6.72215	6.69166	6.98093	5.04163		4.71083
F2Z5I8	P61006	Uncharacterized protein	RAB8A	unreviewed	Evidence at protein level	28.9	9	7	6	27.431	3	3	2	6.96225	6.92852	6.88158	6.35803	6.21701	6.21128	5.40211		4.81383
I3LAJ6	P11233	Ras-related protein Ral-A isoform X1	RALA	unreviewed	Evidence at protein level	46.6	9	9	6	23.521	3	3	2	6.81889	6.7125	6.80575	7.03503	7.03933	7.11488	5.19237		4.74088
F1SJU0	Q5THR3	Uncharacterized protein		unreviewed	Predicted	64.1	20	20	20	31.603	3	3	3	7.04194	7.08336	7.12555	8.04379	7.85683	7.8948	5.55736	4.72339	5.12581
A0A287BK42	Q9NTM9	Copper homeostasis protein cutC homolog	CUTC	unreviewed	Evidence at protein level	26	4	4	4	26.435	3	2	3	6.38478	6.31169	6.32554	5.65909		5.73699	4.55628	4.18983	4.58443
F1RIK3	O00154	Uncharacterized protein	ACOT7	unreviewed	Evidence at protein level	68.5	19	19	19	40.768	3	3	2	6.59018	6.55866	6.56665	7.89883	7.62449	7.99015	5.19662	4.12782
A0A287A4T2	P13804	Electron transfer flavoprotein subunit alpha	ETFA	unreviewed	Evidence at protein level	68.5	16	16	16	35.051	3	3	3	6.40088	6.40691	6.39273	8.40406	8.24294	8.38075	5.84909	3.71578	4.11454
A0A287BJP9	Q6ZQQ2	Uncharacterized protein	SPATA31D1	unreviewed	Predicted	39.9	60	60	60	170.03	3	3	3	8.527	8.4394	8.42831	6.41157	6.2217	6.16035	6.72773	6.07555	6.62024
F1RH52	Q6UXV1	Uncharacterized protein	IZUMO2	unreviewed	Inferred from homology	48	13	13	13	24.875	3	3	3	8.22474	8.12808	8.1371	7.5041	7.18616	7.5461	6.50877	5.70439	6.31141
F6Q936	P78371	CCT-beta	CCT2	unreviewed	Evidence at protein level	70.4	35	35	35	57.33	3	3	2	6.83143	6.68276	6.73358	7.70524	7.58514	7.71697	5.21898		4.64354
A0A5G2QVB2	P07093	SERPIN domain-containing protein	SERPINE2	unreviewed	Evidence at protein level	48.9	17	17	17	36.484	3	3	3	7.08814	6.98104	6.96104	7.40622	7.41118	7.21405	5.32286	4.92788	4.91589
A0A5G2QZ09	Q5T681	Uncharacterized protein	C10orf62	unreviewed	Predicted	57.9	10	10	10	25.34	3	3	3	7.12629	6.89159	6.92113	8.00329	7.96629	8.04029	5.76956	4.09008	5.33923
P59083	Q9NRX4	14 kDa phosphohistidine phosphatase	PHPT1	reviewed	Evidence at protein level	73.8	7	7	7	13.931	3	3	3	8.02465	7.8311	7.85717	7.49926	7.41415	7.59143	5.94987	5.83852	5.93561
A0A287BFG6	Q9Y371	Endophilin-B1	SH3GLB1	unreviewed	Evidence at protein level	30.5	8	8	8	44.118	3	3	3	6.60389	6.54134	6.45284	6.37811	6.30268	6.51574	4.63223	4.10016	5.15752
Q5G6V9	Q9Y281	Cofilin-2	CFL2	reviewed	Evidence at transcript level	59.6	9	9	8	18.736	3	3	3	7.43422	7.30224	7.25837	7.25152	7.20707	7.15582	5.63753	4.99609	5.43718
A0A5G2QXF4	A6NGA9	Uncharacterized protein	TMEM202	unreviewed	Predicted	42.5	15	15	15	31.348	3	3	3	7.8499	7.77021	7.78933	7.89977	7.83331	7.97397	6.80189	4.35305	6.55876
F2Z5K2	P28066	Proteasome endopeptidase complex	PSMA5	unreviewed	Evidence at protein level	58.2	10	10	10	25.242	3	3	3	8.13564	8.03278	8.03113	6.98771	6.5403	6.73564	6.04817	6.0463	6.06521
A0A287AND7	Q6YFQ2	Cytochrome c oxidase subunit	COX6B2	unreviewed	Inferred from homology	85.2	16	16	15	10.511	3	3	3	7.76559	7.6946	7.66243	9.09621	8.89818	9.09454	6.64486	5.25273	5.26909
F1RXI9	Q9BXU3	RanBP2-type domain-containing protein	TEX13B	unreviewed	Inferred from homology	41.1	11	11	11	42.601	3	3	3	7.16477	7.12672	7.01085	5.88077	5.9039	6.18412	5.15488	4.8555	5.3814
F1S105	P61077	Ubiquitin-conjugating enzyme E2 D3 isoform 1	UBE2D3	unreviewed	Inferred from homology	19.7	2	2	2	16.687	3	3	2	7.13978	7.19413	7.25573	7.1478	6.96802	7.21307	5.515		5.15606
F1SV90	Q13347	Eukaryotic translation initiation factor 3 subunit I	EIF3I	unreviewed	Evidence at protein level	17	4	4	4	30.898	3	3	3	6.35999	6.18298	6.23373	5.59469	5.45254	5.44725	4.41762	4.24947	4.36857
A0A287AEK2	P13861	cAMP-dependent protein kinase type II-alpha regulatory subunit	PRKAR2A	unreviewed	Evidence at protein level	65	26	26	25	43.714	3	3	3	7.24351	7.16906	7.20238	7.93472	8.1012	8.18161	5.65882	4.7467	5.272
A0A287AZ17	Q16775	Lactamase_B domain-containing protein	HAGH	unreviewed	Evidence at protein level	71	15	15	15	34.215	3	3	3	6.88021	6.53126	6.55071	7.95883	7.60905	7.84239	5.18735	4.49336	4.4416
A0A5G2R2Y1	P25788	Proteasome subunit alpha type	PSMA3	unreviewed	Evidence at protein level	45.9	14	14	14	26.029	3	3	3	7.93889	7.80645	7.7758	6.10315	5.87294	6.24117	5.83841	5.78357	5.85235
F1RR44	Q15257	Serine/threonine-protein phosphatase 2A activator	PTPA	unreviewed	Evidence at protein level	51.4	11	11	11	33.508	3	3	3	7.21856	7.05346	7.06333	5.91403	6.38326	6.68102	5.49215	4.6637	5.24876
I3LC07	Q9NP72	Ras-related protein Rab-18	RAB18	unreviewed	Evidence at protein level	49.5	8	8	7	22.991	3	0	3	6.99317	6.81702	6.77232				5.43082	4.19767	5.10823
F1SEJ9	Q8N456	Uncharacterized protein	LRRC18	unreviewed	Predicted	36.9	9	9	9	29.477	3	3	3	6.33768	6.39093	6.31833	7.43533	7.3296	7.45008	4.81796	4.303	4.1422
F1RSL2	Q76KD6	Uncharacterized protein	SPATC1	unreviewed	Evidence at protein level	51.5	31	31	30	46.447	3	3	3	7.71502	7.61988	7.61017	8.24299	8.17679	8.21566	6.14479	5.07416	5.71173
A0A287A6R4	P36873	Serine/threonine-protein phosphatase	PPP1CC	unreviewed	Evidence at protein level	91.4	40	40	18	33.503	3	3	3	9.25198	9.19002	9.14805	7.81088	7.85824	7.82113	7.31679	6.95141	7.21051
A0A286ZIH8	Q8TBY8	Uncharacterized protein	PMFBP1	unreviewed	Predicted	64.2	68	68	68	119.53	3	3	3	7.30527	7.20469	7.23152	7.61752	7.35925	7.40463	5.27205	5.01389	5.46821
A0A287ACN4	Q8N1F7	Nuclear pore complex protein Nup93	NUP93	unreviewed	Evidence at protein level	23.2	18	18	18	90.843	3	3	2	6.45093	6.35637	6.22709	6.38416	6.21958	6.31844	4.47435		4.57128
A0A287AS90	A6NEK1	Arrestin_C domain-containing protein	ARRDC5	unreviewed	Inferred from homology	41.7	13	13	13	47.21	3	3	3	6.6533	6.51594	6.62784	6.75001	6.46901	6.73926	5.27747	3.66585	5.13516
A0A5G2QG23	Q5CZC0	Uncharacterized protein		unreviewed	Predicted	57.4	35	33	33	74.142	3	3	3	7.01945	6.99603	6.98923	7.92989	7.76488	7.90767	5.49031	4.70954	4.83926
A0A287B673	P38606	H(+)-transporting two-sector ATPase	ATP6V1A	unreviewed	Evidence at protein level	41.4	21	21	21	68.443	3	3	3	6.87234	6.73924	6.74675	6.30155	6.56183	6.56342	5.15658	4.45775	4.82469
F1RID8	Q6P656	Uncharacterized protein	CFAP161	unreviewed	Predicted	72.9	22	22	22	37.452	3	3	3	7.25561	7.10188	7.09416	8.01338	7.84547	8.01599	5.43611	4.85476	5.15827
K7GSU4	Q5JST6	EF-hand domain-containing family member C2	EFHC2	unreviewed	Predicted	70.7	62	62	62	87.129	3	3	3	7.38721	7.32463	7.31629	8.14731	7.94871	8.10006	5.7972	4.95363	5.24475
A0A287A5T0	Q9NV96	Cell cycle control protein	TMEM30A	unreviewed	Evidence at protein level	37	12	12	12	40.474	3	3	2	7.241	6.85879	7.00419	6.95789	6.87908	6.92608	5.1889		5.12428
A0A287B088	P28070	Proteasome subunit beta	PSMB4	unreviewed	Evidence at protein level	50	9	9	9	29.053	3	2	3	7.94982	7.78773	7.7088		6.0967	5.94612	5.7434	5.64269	5.94889
A0A287A6M3	O95573	Long-chain-fatty-acid--CoA ligase 3	ACSL3	unreviewed	Evidence at protein level	30.8	17	17	17	80.275	3	2	3	6.70351	6.57912	6.59113		5.31767	5.2384	5.09391	4.10971	4.79717
F1SB33	Q16563	MARVEL domain-containing protein	SYPL1	unreviewed	Evidence at protein level	42.1	8	8	8	28.424	3	3	2	7.47161	7.41681	7.41083	7.41036	7.45703	7.36071	5.79009		5.27402
A0A287ATJ5	Q8WY22	Uncharacterized protein	BRI3BP	unreviewed	Evidence at protein level	19.4	5	5	5	26.985	3	3	3	7.75083	7.70448	7.67534	7.34739	7.39436	7.48596	6.44256	4.62922	6.07368
A5A8V7	P34931	Heat shock 70 kDa protein 1-like	HSPA1L	reviewed	Evidence at transcript level	67.9	42	42	30	70.343	3	3	3	8.56104	8.46805	8.44688	7.57703	7.59275	7.71685	6.50583	6.25195	6.53025
I3LRF4	Q8TC44	POC1 centriolar protein homolog B isoform a	POC1B	unreviewed	Predicted	40.1	15	15	14	50.576	3	3	2	6.81838	6.7246	6.69065	6.95811	6.99348	6.84237	5.03623		4.71409
A0A5G2R9D8	Q96JB1	DHC_N1 domain-containing protein		unreviewed	Inferred from homology	29.9	17	17	16	66.423	3	3	2	6.61387	6.53914	6.48835	7.29811	7.16086	7.31505	5.00501		4.38097
F1RUV5	P11498	Pyruvate carboxylase	PC	unreviewed	Evidence at protein level	43.3	34	34	34	121.53	3	3	3	5.73874	5.70543	5.83041	7.03491	6.89931	6.97257	4.73047	3.18361	3.8096
A0A5G2QY22	A6NF34	VWFA domain-containing protein		unreviewed	Inferred from homology	67.8	11	11	10	22.906	3	3	3	8.17785	8.13675	8.14805	6.52637	6.47195	6.46376	6.47705	5.56286	6.24714
A0A286ZXX4	Q969U7	Proteasome assembly chaperone 2	PSMG2	unreviewed	Evidence at protein level	39	13	13	13	29.121	3	0	3	7.62709	7.52354	7.50233				5.62812	5.23149	5.66756
F1SRV4	Q9Y2Q3	Glutathione S-transferase kappa	GSTK1	unreviewed	Evidence at protein level	64.6	14	14	14	25.496	3	3	2	6.33068	6.27887	5.92419	8.12238	7.9387	8.04226	5.28854	3.35205
A0A287BJQ2	O00217	Complex I-23kD	NDUFS8	unreviewed	Evidence at protein level	47.7	11	11	11	27.097	3	3	3	6.77312	6.60963	6.59906	8.10673	7.84492	8.01241	5.63257	4.07536	4.40162
F2Z5G5	P61163	Alpha-centractin	ACTR1A	unreviewed	Evidence at protein level	20.3	5	5	2	39.371	3	2	2	6.37555	6.3539	6.25657		5.5249	5.91806	4.83573		4.12985
A0A287A2M6	Q8TBZ2	Uncharacterized protein	MYCBPAP	unreviewed	Predicted	7.2	7	7	7	109.04	3	3	2	5.66797	5.50971	5.19745	6.42766	6.26649	6.34406	3.81391		3.57464
A0A287AFJ1	P15104	Glutamine synthetase	GLUL	unreviewed	Evidence at protein level	85.9	41	41	41	57.148	3	3	3	8.57331	8.50154	8.50629	8.7599	8.61477	8.68187	6.76175	6.17222	6.39401
C4TP28	Q96S96	Phosphatidylethanolamine-binding protein 4	PEBP4	unreviewed	Evidence at protein level	66.2	12	12	12	25.176	3	3	3	7.79671	7.82002	7.76332	7.67043	7.84696	7.75196	5.72495	5.88891	5.57414
A0A286ZM06	Q8NE62	Uncharacterized protein	CHDH	unreviewed	Evidence at protein level	77.9	39	39	39	56.526	3	3	3	6.82246	6.60658	6.62789	8.37096	8.29327	8.3235	5.7006	4.05637	4.40888
I3LLG4	Q96EY1	Uncharacterized protein	DNAJA3	unreviewed	Evidence at protein level	27	10	10	10	53.967	3	3	2	5.94135	5.81384	5.69663	7.26848	6.97054	7.17307	4.34866		3.68171
F1SP30	Q9Y614	Actin-like protein 7B	ACTL7B	unreviewed	Inferred from homology	73.2	36	36	36	50.983	3	3	3	8.80916	8.7244	8.73148	6.76419	6.70712	6.41896	6.88399	6.36657	6.74092
F6PUU1	Q8WW22	Uncharacterized protein	DNAJA4	unreviewed	Evidence at protein level	35.2	21	21	21	63.429	3	3	3	7.21447	7.08225	7.09311	6.88287	6.36745	6.99082	5.28693	4.70584	5.31748
A0A287AHL5	Q8WXX0	EF-hand domain-containing protein	DNAH7	unreviewed	Inferred from homology	50.5	169	168	163	461.38	3	3	3	6.40245	6.4004	6.40042	7.33329	7.25419	7.32689	4.89107	4.03659	4.37138
A0A5G2R878	O95925	BPTI/Kunitz inhibitor domain-containing protein	PTI	unreviewed	Evidence at protein level	28.8	5	5	5	17.647	3	3	3	7.95376	7.78921	7.75677	7.60255	7.77192	7.71165	6.03048	5.46213	5.78361
F1SFH7	Q93052	Uncharacterized protein	LPP	unreviewed	Evidence at protein level	49.7	18	18	18	65.372	3	2	3	7.86795	7.74252	7.73259		5.62321	5.60097	5.85433	5.5256	5.74206
F1RMZ8	P21281	Vacuolar proton pump subunit B	ATP6V1B2	unreviewed	Evidence at protein level	27.8	12	12	12	56.286	3	1	3	6.98246	6.84705	6.81363			5.62896	5.33542	4.85543	4.40712
F1SMR9	Q8WWF3	Uncharacterized protein	SSMEM1	unreviewed	Predicted	45.9	11	11	11	27.987	3	1	3	8.12785	7.96943	7.95343	5.46941			6.39545	5.4139	6.00915
D2WKD6	P05023	Sodium/potassium-transporting ATPase subunit alpha	ATP1A1	unreviewed	Evidence at protein level	22.2	22	7	6	112.75	3	3	3	6.3257	6.13697	6.11707	6.14851	6.05694	6.32226	5.25684	3.91651	3.63209
F1RFB9	P55789	Sulfhydryl oxidase	GFER	unreviewed	Evidence at protein level	18.6	8	8	8	39.947	3	3	3	7.7736	7.58901	7.60981	5.78869	4.91174	4.75189	6.01334	5.03032	5.72351
Q864V5	Q9BWH2	FUN14 domain-containing protein 2	FUNDC2	reviewed	Evidence at transcript level	62.4	11	11	11	20.571	3	3	3	7.73224	7.56542	7.54144	8.3825	8.32327	8.36224	6.449	4.33232	6.03611
A0A287BE53	Q6JEL2	BTB domain-containing protein	KLHL10	unreviewed	Predicted	45.2	22	22	22	68.946	3	3	3	6.54919	6.49554	6.49118	6.73135	6.72899	6.91586	4.72018	4.18808	4.64943
D0G0C9	Q99832	T-complex protein 1 subunit eta	CCT7	unreviewed	Evidence at protein level	60.4	28	28	28	59.473	3	3	2	6.66506	6.69108	6.61581	7.39293	7.32356	7.49878	4.83834		4.67996
F1SB63	P17987	CCT-alpha	TCP1	unreviewed	Evidence at protein level	53.3	26	26	26	60.652	3	3	3	7.1344	6.54659	6.88509	7.34009	7.2285	7.40047	4.98954	5.13887	4.3656
F2Z5N0	P60900	Proteasome subunit alpha type	PRORP	unreviewed	Evidence at protein level	50	11	11	11	27.399	3	3	3	7.93842	7.97148	7.939	6.1401	5.92927	6.39629	5.81507	5.85349	5.89288
F1RM44	O96008	Uncharacterized protein	TOMM40	unreviewed	Evidence at protein level	54.3	9	9	9	34.744	2	3	2	6.62257	5.56383		7.50904	7.45171	7.44753	4.59844		3.82313
F1RIY9	P31321	Uncharacterized protein	PRKAR1B	unreviewed	Inferred from homology	21.8	10	5	5	43.068	3	0	2	6.84463	6.78274	6.73288					4.49787	4.81333
A0A287BAN5	P54709	Sodium/potassium-transporting ATPase subunit beta	ATP1B3	unreviewed	Evidence at protein level	55.4	15	15	15	33.491	3	3	3	7.57371	7.46802	7.42243	7.5008	7.43998	7.58957	5.70402	4.9977	5.53989
I3LEC2	Q15365	Uncharacterized protein	PCBP1	unreviewed	Evidence at protein level	30.6	9	9	9	37.501	3	3	2	6.79331	6.61651	6.63013	6.01849	6.20734	5.93057	4.65426		4.90109
P00571	P00568	Adenylate kinase isoenzyme 1	AK1	reviewed	Evidence at protein level	80.4	21	21	21	21.639	3	3	3	8.10247	7.98851	7.9241	8.33634	8.25113	8.35191	6.31848	5.43731	5.92613
A0A287AA61	Q66GS9	Centrosomal protein of 135 kDa	CEP135	unreviewed	Predicted	61.5	70	70	69	132.95	3	3	3	5.75785	5.55112	5.50584	7.5426	7.45503	7.48439	4.18865	3.26205	3.68296
F1SAQ8	Q96M32	Nucleoside-diphosphate kinase	AK7	unreviewed	Predicted	57.6	34	34	34	82.886	3	3	3	6.87199	6.69574	6.66038	7.58869	7.53826	7.61726	5.37086	4.11451	4.68889
I3L9H4	Q9GZP4	PITH domain-containing protein	PITHD1	unreviewed	Evidence at protein level	23.7	3	3	3	24.194	3	2	2	6.61603	6.57128	6.50617		5.65455	5.21588	4.69204		4.62417
F1RVI7	Q5W041	Uncharacterized protein	ARMC3	unreviewed	Predicted	59.3	40	40	40	96.347	3	3	2	6.46963	6.36519	6.386	7.38575	7.24373	7.35166	4.5646		4.46168
F1RTJ0	Q8TDG2	Uncharacterized protein	ACTRT1	unreviewed	Inferred from homology	68.7	24	21	21	41.868	3	3	3	8.49091	8.35211	8.32588	6.44688	6.45097	6.00979	6.80256	5.71261	6.27031
F1RRH7	Q9H1X1	Radial spoke head protein 9 homolog isoform 1	RSPH9	unreviewed	Predicted	69.6	23	23	23	31.259	3	3	3	7.57719	7.42334	7.42202	8.33997	8.22141	8.2757	5.90623	5.07339	5.16474
A0A5G2R9N0	P19367	Hexokinase	HK1	unreviewed	Evidence at protein level	63.3	67	67	67	102.57	3	3	3	7.6738	7.55586	7.56052	8.12215	7.95149	8.03631	6.13383	4.97665	5.3924
A0A287AHC2	P46926	Glucosamine-6-phosphate isomerase	GNPDA1	unreviewed	Evidence at protein level	19.4	4	4	4	35.066	3	2	3	6.20069	6.09892	6.02543		5.30144	5.95057	4.47582	3.81427	4.11247
A0A287A3K9	P36405	ADP-ribosylation factor-like protein 3	ARL3	unreviewed	Inferred from homology	37.2	4	4	4	17.655	3	1	3	6.72447	6.67549	6.39442		5.84821		4.629	4.46418	4.60881
I3LLI7	Q9GZS0	Dynein intermediate chain 2, axonemal isoform X2	DNAI2	unreviewed	Predicted	50.9	26	26	26	69.307	3	3	2	5.95224	5.71635	5.74255	7.52523	7.34661	7.45888	4.35875		3.5832
A0A5G2QM78	O00571	RNA helicase	DDX3X	unreviewed	Evidence at protein level	13	8	8	8	69.353	3	3	2	6.40712	6.27607	6.17849	5.61909	5.88469	5.86729	4.5584		4.23183
A0A287AID3	Q96MA6	Nucleoside-diphosphate kinase	AK8	unreviewed	Inferred from homology	46.4	21	21	21	50.137	3	3	3	6.60083	6.53071	6.55186	7.49572	7.2975	7.45498	5.1518	3.90321	4.60029
A0A287A3S5	Q8WW24	Tektin	TEKT4	unreviewed	Inferred from homology	90.6	59	59	59	51.94	3	3	3	7.99023	7.8604	7.84876	8.67737	8.57969	8.62591	6.22401	5.48794	5.58167
P83686	P00387	NADH-cytochrome b5 reductase 3	CYB5R3	reviewed	Evidence at protein level	72.4	18	18	18	30.83	3	3	3	7.9662	7.76889	7.76129	7.41891	7.38259	7.39534	6.27946	4.81166	6.10147
P80895	P22061	Protein-L-isoaspartate(D-aspartate) O-methyltransferase	PCMT1	reviewed	Evidence at protein level	78.9	12	12	12	24.646	3	3	3	7.43615	7.26972	7.25481	7.39471	7.29028	7.40273	5.43412	5.03786	5.16826
A0A5G2R198	Q8NCX0	Uncharacterized protein	CCDC150	unreviewed	Predicted	4.3	2	2	2	68.808	3	3	2	6.28499	6.17	6.19863	7.33668	7.28192	7.37674	4.74711	3.71168
I3L9P0	Q96BR9	Uncharacterized protein	ZBTB8A	unreviewed	Predicted	3.4	1	1	1	50.233	3	0	3	6.46297	6.50218	6.54622				4.62308	4.35062	4.41667
F1RZU8	Q03001	Uncharacterized protein	DST	unreviewed	Evidence at protein level	0.6	5	5	5	854.48	3	3	2	5.72514	5.52268	5.51683	4.89953	4.72919	5.01123	3.68565		3.83548
F1RJJ3	Q9Y3A5	Ribosome maturation protein SBDS	SBDS	unreviewed	Evidence at protein level	46.8	11	11	11	28.745	3	3	3	6.71297	6.68645	6.56128	7.09747	6.92028	7.15606	5.12061	4.0461	4.65269
I3LN84	Q9BS40	Latexin	LXN	unreviewed	Evidence at protein level	17.6	3	3	3	25.605	3	0	2	6.62466	6.82803	6.7432				4.78523		4.77067
A0A480IPJ6	P55072	15S Mg(2+)-ATPase p97 subunit	VCP	unreviewed	Evidence at protein level	75.6	62	62	62	89.302	3	3	3	8.0976	8.04317	8.05381	7.33808	7.49754	7.49441	5.95825	5.84278	5.8995
Q29016	Q8NEB7	Acrosin-binding protein	ACRBP	reviewed	Evidence at protein level	59	32	32	32	60.826	3	3	3	9.15207	9.07331	9.05104	9.1865	9.16791	9.18831	7.27307	6.59388	6.81604
F1SF92	Q9H0C1	Zinc finger MYND domain-containing protein 12 isoform 1	ZMYND12	unreviewed	Predicted	56.1	17	17	17	42.973	3	3	2	5.67537	5.80092	5.78436	7.0258	6.83478	6.96531	4.19676	3.41881
A0A287AJ16	Q5FVE4	AMP-binding domain-containing protein	ACSBG2	unreviewed	Evidence at protein level	62.8	39	39	39	75.457	3	3	3	7.01666	6.90158	6.92431	7.56388	7.47115	7.79559	5.41644	3.94866	5.32037
P60982	P60981	Destrin	DSTN	reviewed	Evidence at protein level	70.9	10	10	10	18.506	3	3	3	7.21155	7.11879	7.08099	7.52216	7.29667	7.51041	5.3442	4.60479	5.14261
F1RKZ5	Q8IYX3	Uncharacterized protein	LOC100154312	unreviewed	Predicted	20.4	7	7	7	55.205	3	3	2	6.1605	6.17742	6.07791	7.11541	7.01178	7.21453	4.44475		4.01649
P50584	P50583	Bis(5'-nucleosyl)-tetraphosphatase [asymmetrical]	NUDT2	reviewed	Evidence at transcript level	73.5	8	8	8	16.835	3	3	3	7.19899	7.04798	7.00009	6.78773	6.85565	6.87992	5.37734	4.32848	5.26248
F6PVY0	Q01469	FABP domain-containing protein	FABP5	unreviewed	Evidence at protein level	4.3	1	1	1	26.019	3	2	3	6.32773	6.20044	6.19709	5.76547	5.52599		4.51196	4.02461	4.1067
P80964	Q96BH3	Seminal plasma protein pB1		reviewed	Evidence at protein level	75.4	13	13	13	15.372	3	3	3	9.17243	9.06741	9.03922	9.06017	9.22285	9.03161	7.24628	6.72197	6.67068
Q6R953	P60022	Beta-defensin 1	DEFB1	unreviewed	Evidence at transcript level	46.4	5	5	5	7.4108	3	3	2	7.18469	6.66894	7.27683	7.74264	7.80811	7.66406	5.61925	4.26954
F1S5L0	Q96AJ9	t-SNARE coiled-coil homology domain-containing protein	VTI1A	unreviewed	Inferred from homology	45.8	8	8	8	25.113	3	0	3	7.79975	7.77875	7.7247				5.75924	5.37147	5.66784
A0A5G2QTM2	Q15185	CS domain-containing protein	PTGES3	unreviewed	Evidence at protein level	53.2	8	8	8	16.476	3	3	3	8.17176	7.9123	7.89128	8.3748	8.15791	8.20615	6.35946	5.26236	5.83554
A0A5G2QCA3	Q6DD88	Atlastin-3 isoform X2	ATL3	unreviewed	Evidence at protein level	14.6	7	7	7	60.445	3	3	2	6.60676	6.44711	6.43761	5.39702	5.48885	5.83675	4.53518		4.55983
A0A5G2QT36	Q5VVP1	Uncharacterized protein	LOC102166000	unreviewed	Predicted	62.6	98	98	97	156.4	3	3	3	8.29285	8.17929	8.17869	5.69036	5.65289	5.29268	6.4502	5.54707	6.08775
A0A1W6Q744	Q7Z6W1	TMCO2 protein	TMCO2	unreviewed	Predicted	45.9	10	10	10	20.033	3	3	3	8.86263	8.77854	8.73292	6.74754	5.47818	6.34465	7.02706	6.25573	6.44919
A0A5G2R1P2	P21912	Succinate dehydrogenase [ubiquinone] iron-sulfur subunit, mitochondrial	SDHB	unreviewed	Evidence at protein level	61	27	27	27	36.301	3	3	3	7.0904	7.03703	7.02383	8.5856	8.44124	8.52644	6.12814	4.66529	4.1285
F1RIG0	Q9HAN9	Nicotinamide-nucleotide adenylyltransferase	NMNAT1	unreviewed	Inferred from homology	40.9	9	8	8	32.098	3	1	3	7.09426	6.88337	6.88744		5.64897		5.06729	4.75117	4.69295
F1S0U2	Q6ZQR2	Uncharacterized protein	CFAP77	unreviewed	Predicted	63.1	17	17	17	32.668	3	3	2	6.79175	6.69586	6.6725	7.73093	7.51731	7.77458	4.99131		4.48851
A0A287BPP9	P20618	Proteasome subunit beta	PSMB1	unreviewed	Evidence at protein level	54.4	10	10	10	26.33	3	3	3	8.08927	7.93982	7.96644	6.35257	6.26909	6.64801	5.95748	5.52561	5.93821
A0A5G2QFE3	P02751	Fibronectin	FN1	unreviewed	Evidence at protein level	42.5	92	92	92	270.54	3	3	3	7.57128	7.4871	7.45947	7.57385	7.62099	7.23937	5.50606	5.47976	5.04123
I3LDJ2	Q7Z5L4	Spermatogenesis-associated protein 19, mitochondrial	SPATA19	unreviewed	Predicted	75.3	13	13	13	17.97	3	3	3	7.50722	7.4091	7.36133	8.69021	8.66881	8.71314	6.27678	4.63467	4.97149
F1SD45	P17612	cAMP-dependent protein kinase catalytic subunit alpha	PRKACA	unreviewed	Inferred from homology	58.4	23	23	23	40.6	3	3	3	7.0983	7.03759	6.90053	7.70205	7.81341	8.00625	5.57789	4.17056	4.97952
F1RXS3	Q8IUE6	Histone H2A	LOC100520991	unreviewed	Inferred from homology	60.7	14	14	14	13.66	3	2	3	8.62684	8.5112	8.47922	6.37994	5.94145		6.75872	5.93464	6.25912
A0A286ZKH3	P35270	Sepiapterin reductase	SPR	unreviewed	Evidence at protein level	51.2	13	13	13	28.196	3	3	3	7.05277	7.00186	6.99446	7.21434	6.96466	7.33959	5.18611	4.58247	4.89423
A0A5G2RKJ7	Q08431	Lactadherin	MFGE8	unreviewed	Evidence at protein level	80.5	66	66	66	50.224	3	3	3	9.34825	9.24185	9.22402	9.21109	9.15703	9.13558	7.42134	6.65055	7.00509
F1SP77	Q5VZ72	Uncharacterized protein	IZUMO3	unreviewed	Inferred from homology	32.5	12	12	12	27.743	3	3	3	8.16358	7.90604	7.8984	7.24758	7.30867	7.18136	6.06024	5.64998	5.64217
I3LLF8	Q8N6K0	Uncharacterized protein	TEX29	unreviewed	Predicted	40.7	8	8	8	18.027	3	3	3	8.20173	8.10319	8.10459	7.66514	7.56384	7.63672	6.5414	5.26385	6.00732
F1RGC9	Q9UNM6	26S proteasome non-ATPase regulatory subunit 13	PSMD13	unreviewed	Evidence at protein level	17.6	5	5	5	42.867	3	3	2	6.15366	5.97225	6.02065	5.83354	5.86465	5.86964	4.17003		4.08365
A0A5G2QI20	O15305	Phosphomannomutase	PMM2	unreviewed	Evidence at protein level	37.1	11	11	11	34.329	3	3	3	6.42262	6.14517	6.03882	6.79591	6.70996	6.80288	4.44067	3.93155	4.09795
A0A287AA21	P30084	Enoyl-CoA hydratase, mitochondrial	ECHS1	unreviewed	Evidence at protein level	72.3	20	20	20	34.58	3	3	3	6.91448	6.67927	6.6964	8.62052	8.49468	8.62286	5.95706	3.86235	4.30627
A0A287BPA2	Q15785	Mitochondrial import receptor subunit TOM34	TOMM34	unreviewed	Evidence at protein level	73.5	25	25	25	34.553	3	3	3	8.542	8.3609	8.34171	6.51088	6.28623	6.44163	6.43258	5.97051	6.13456
A0A5G2QWC4	A6NFZ4	Uncharacterized protein	FAM24B	unreviewed	Inferred from homology	64	3	3	3	9.4322	3	3	3	9.04603	8.87078	8.83851	6.99492	6.65643	6.68578	7.08998	6.24222	6.66957
F1S179	Q8NFU3	Rhodanese domain-containing protein	TSTD1	unreviewed	Evidence at protein level	67.9	8	8	8	14.953	3	3	3	7.35913	7.24264	7.22199	8.25025	8.23739	8.18808	5.91403	4.99007	4.45347
F2Z5J1	P62191	26S protease regulatory subunit 4	PSMC1	unreviewed	Evidence at protein level	21.4	6	6	6	49.184	3	3	2	6.4215	6.32185	6.27862	5.47202	5.84281	6.72136	4.69101	3.85153
A0A286ZXU8	O43813	Uncharacterized protein	LANCL1	unreviewed	Evidence at protein level	43.2	16	16	16	45.515	3	3	2	7.53812	7.3411	7.32515	7.29809	6.61061	7.27277	5.47647		5.19056
A0A5G2Q9H8	Q99417	Uncharacterized protein	RRAGC	unreviewed	Evidence at protein level	63.1	9	9	9	11.997	3	3	2	6.73804	6.80034	6.94522	7.50015	7.67116	7.66895	4.87975		4.71912
F1RGE3	O43678	NADH dehydrogenase [ubiquinone] 1 alpha subcomplex subunit 2	NDUFA2	unreviewed	Evidence at protein level	76.8	9	9	9	11.082	3	3	2	7.00587	6.86839	6.89537	8.23444	7.96882	8.16113	5.88332	3.81309
F1SDN7	A6NJV1	UPF0573 protein C2orf70 isoform 1	FAM166C	unreviewed	Predicted	85.1	22	22	22	23.442	3	3	2	7.22521	7.15682	7.10329	7.92524	8.01021	7.99185	5.68984		4.54949
Q52NJ6	P61106	Ras-related protein Rab-14	RAB14	reviewed	Evidence at transcript level	65.6	10	10	10	23.927	3	3	3	6.87967	6.93402	6.93049	7.01102	6.98112	7.04281	5.45143	4.29126	4.56542
F1RLA2	Q96BH3	Epididymal sperm-binding protein 1	ELSPBP1	unreviewed	Predicted	80.7	20	20	20	26.229	3	3	3	8.61705	8.3881	8.38054	8.72268	8.35795	8.64449	6.60748	5.72745	6.23957
I3L752	Q86VQ6	Thioredoxin-disulfide reductase	TXNRD3	unreviewed	Inferred from homology	18.2	8	8	8	64.427	3	3	2	6.4009	6.35984	6.38151	5.10456	5.56903	5.40276	4.44113		4.33592
A0A5G2QCY2	Q8N7S2	J domain-containing protein	DNAJC5G	unreviewed	Predicted	17.9	3	3	3	20.903	3	3	2	7.34319	7.30844	7.2663	6.28081	6.02987	6.29385	5.33989		5.11541
F1SBJ3	Q5TEU4	Methyltransf_11 domain-containing protein	NDUFAF5	unreviewed	Evidence at protein level	31.8	11	11	11	37.962	3	3	3	7.4779	7.29048	7.25931	7.07602	6.85221	6.96149	5.79388	4.61098	5.04033
P63246	P63244	Receptor of activated protein C kinase 1	RACK1	reviewed	Evidence at protein level	42.6	10	10	10	35.076	3	3	3	6.69226	6.5066	6.5007	6.35813	6.11314	6.4459	4.78451	4.08099	4.46195
F1SV60	Q9UIF3	Tektin	TEKT2	unreviewed	Inferred from homology	86.7	59	59	59	49.898	3	3	3	7.94122	7.80442	7.77332	8.61736	8.52609	8.60549	6.1358	5.29664	5.34359
F1SK09	P33778	Histone domain-containing protein	LOC100519930	unreviewed	Evidence at protein level	68.9	10	10	10	14.122	3	3	3	8.52924	8.27846	8.26017	6.41216	5.98696	5.99436	6.79256	5.36584	6.10161
K9IVC2	Q9UL15	BAG family molecular chaperone regulator 5 isoform b	BAG5	unreviewed	Evidence at protein level	44.5	14	14	14	50.584	3	3	3	6.87287	6.77006	6.86411	7.01094	7.21088	7.21205	5.04708	4.31252	4.65943
A0A287B423	Q6UW49	Sperm equatorial segment protein 1	SPESP1	unreviewed	Predicted	81.2	30	30	30	39.862	3	3	3	9.42724	9.36819	9.36741	7.60458	7.44892	7.39834	7.22937	6.91367	7.03949
A0A287AC42	O95292	Vesicle-associated membrane protein-associated protein A	VAPA	unreviewed	Evidence at protein level	68.7	22	22	21	27.718	3	3	3	9.29526	9.20997	9.1833	7.40413	7.11334	7.1919	7.21767	6.5526	6.93158
A0A5G2R8S6	P26440	Butyryl-CoA dehydrogenase	IVD	unreviewed	Evidence at protein level	29.8	12	11	11	62.59	3	3	2	6.26715	6.24917	6.24276	7.06187	6.96341	7.01423	4.64377	3.68919
A0A287BAW0	Q16718	Complex I subunit B13	NDUFA5	unreviewed	Evidence at protein level	70.7	8	8	8	13.303	3	3	3	7.60804	7.56658	7.54997	8.43838	8.3369	8.51299	6.05216	4.97932	4.99172
A0A287B7T0	P19075	Tetraspanin	TSPAN8	unreviewed	Inferred from homology	19.4	3	3	3	28.908	3	3	3	8.42454	8.37319	8.335	7.72034	7.61032	7.65735	6.54243	5.2616	6.50991
A0A287AFF5	Q9Y3C6	Peptidyl-prolyl cis-trans isomerase	PPIL1	unreviewed	Evidence at protein level	34.9	5	5	5	18.237	3	3	3	7.23312	7.05748	7.06778	6.61109	6.38568	6.41624	5.00903	4.69867	5.04524
A0A5G2R9K6	Q9BVA0	Uncharacterized protein	WDR64	unreviewed	Predicted	18.6	18	18	18	124.04	3	3	2	5.70663	5.6559	5.55657	6.64489	6.46657	6.69581	3.94196	3.33343
A0A287BBB4	P04181	Ornithine--oxo-acid aminotransferase	OAT	unreviewed	Evidence at protein level	65.7	30	30	30	53.652	3	3	3	6.32276	6.30421	6.28271	7.99854	7.78567	7.97475	5.23671	3.15803	4.40454
A0A5G2R815	Q00169	Uncharacterized protein	PITPNA	unreviewed	Evidence at protein level	11.9	5	5	5	31.82	3	2	3	6.19287	6.1803	6.14007		5.57522	5.31767	5.13767	3.87793	3.34575
A0A5G2R6U6	A0A1B0GUA7	Uncharacterized protein	TEX51	unreviewed	Predicted	21.1	6	6	6	22.497	3	2	3	8.35622	8.20162	8.20055	6.18744	6.13919		6.33967	5.58792	5.92711
F1RK75	Q8IYM1	Septin 12	SEPTIN12	unreviewed	Evidence at transcript level	71.6	23	23	23	41.109	3	3	2	6.64986	6.69365	6.66645	7.87297	7.70986	7.865	5.08271		4.16735
A0A287BMD8	Q8IYV9	Izumo-Ig domain-containing protein	IZUMO1	unreviewed	Inferred from homology	64.9	14	14	14	35.996	3	3	3	8.50121	8.37168	8.35207	7.40118	7.33145	7.26141	6.36873	5.72325	6.18636
A0A287BQ99	O43506	Uncharacterized protein	LOC110258345	unreviewed	Predicted	26.5	18	18	11	80.6	3	3	3	7.50696	7.38666	7.40333	7.21545	7.20469	7.08221	5.5124	4.8509	5.19767
Q19PY3	Q9Y3I0	RNA-splicing ligase RtcB homolog	RTCB	reviewed	Evidence at transcript level	42.8	17	17	17	55.238	3	3	3	7.17918	7.06303	7.06318	6.09022	6.26029	6.2521	5.09743	4.47897	5.10161
F1RT57	Q96SB3	PDZ domain-containing protein	PPP1R9B	unreviewed	Evidence at protein level	22.2	18	18	17	89.234	3	0	3	7.35243	7.23774	7.2356				5.30612	4.82461	4.99038
K7GSE5	Q9Y6M9	Complex I-B22	NDUFB9	unreviewed	Evidence at protein level	60.6	16	16	16	26.301	3	3	3	7.05003	6.84009	6.62904	8.39298	8.22732	8.24903	5.65096	4.03189	4.36586
Q3ZD69	P02545	Prelamin-A/C	LMNA	reviewed	Inferred from homology	13.1	7	7	7	74.218	3	3	2	6.05277	6.32595	5.99995	6.07998	6.10459	6.15537	4.31127		3.93756
A0A5G2QSN4	O95757	Uncharacterized protein	PLK4	unreviewed	Evidence at protein level	61.3	49	49	49	108.59	3	3	3	7.67657	7.56164	7.535	5.51038	5.26354	5.67358	5.52268	4.97584	5.47059
A0A286ZLH1	Q13200	26S proteasome non-ATPase regulatory subunit 2	PSMD2	unreviewed	Evidence at protein level	20.7	16	16	16	97.966	3	3	3	6.3601	6.27976	6.24704	4.8332	5.49291	5.9218	4.89133	3.08934	4.74607
F1ST05	Q6P9G0	Cytochrome b5 heme-binding domain-containing protein	CHD3	unreviewed	Predicted	40.4	13	13	13	26.62	3	3	2	6.81033	6.76876	6.68973	7.83006	7.75418	7.8226	4.98852	4.1442
A0A5G2R446	Q92526	Uncharacterized protein	CCT6B	unreviewed	Inferred from homology	41.7	21	21	12	61.107	3	3	3	6.81073	6.74156	6.71752	7.5407	7.32595	7.52432	4.99894	3.93906	4.80731
A0A286ZJU5	Q9ULC4	Malignant T-cell-amplified sequence	LOC100738684	unreviewed	Evidence at protein level	66.3	10	10	10	20.546	3	3	3	8.06573	7.85814	7.82179	7.62093	7.41197	7.50225	5.87554	5.35218	5.60011
A0A5G2QP01	Q8NCR6	Uncharacterized protein	C10H9orf24	unreviewed	Predicted	98.1	37	37	37	29.777	3	3	3	8.02206	7.99468	7.9785	8.90252	8.75266	8.86671	6.42993	5.37267	5.27321
F1SK58	P48723	Heat shock 70 kDa protein 13	HSPA13	unreviewed	Evidence at protein level	14	5	5	5	51.536	3	3	2	6.16074	6.08504	6.14653	6.13194	6.24601	6.17992	4.06584	3.96466
F1SQP4	Q9UI09	NADH dehydrogenase [ubiquinone] 1 alpha subcomplex subunit 12	NDUFA12	unreviewed	Evidence at protein level	89	18	18	18	17.136	3	3	3	7.14132	6.85263	6.78959	8.51423	8.2285	8.45463	5.80951	4.12149	4.30814
I3L9J4	P40227	Uncharacterized protein	CCT6A	unreviewed	Evidence at protein level	39.4	16	7	7	57.97	3	3	2	6.04175	6.00078	5.82364	6.11458	6.11932	6.33189	3.95795		3.97533
A0A286ZIE6	Q8TC29	Enkurin isoform 1	ENKUR	unreviewed	Predicted	57.8	19	19	19	29.89	3	3	2	7.2835	7.19039	7.17082	8.18053	7.94487	8.18696	5.44606	4.47611
A0A5G2R5C9	P21926	Tetraspanin	CD9	unreviewed	Evidence at protein level	23.3	5	5	5	17.664	3	3	3	8.17972	8.05427	7.99082	7.24125	7.28466	6.95908	6.2463	5.06009	5.98282
F1SS88	Q8N1V2	Cilia-and flagella-associated protein 52 isoform X1	CFAP52	unreviewed	Predicted	71	39	39	39	68.117	3	3	3	7.20758	7.16167	7.13934	7.97993	7.82846	7.96858	5.68002	4.05748	5.1112
A0A287ABI6	Q9H069	Uncharacterized protein	DRC3	unreviewed	Predicted	53.4	22	22	22	56.593	3	3	3	6.29475	6.00779	6.09019	7.50618	7.3602	7.4742	4.17041	4.18625	3.65801
A0A287AV28	Q8N335	Glycerol-3-phosphate dehydrogenase [NAD(+)]		unreviewed	Evidence at protein level	69.7	23	23	17	37.97	3	3	3	7.76972	7.6074	7.63035	8.1669	7.9181	8.11538	5.93872	4.69688	5.48714
F1RVJ8	Q5T2S8	Uncharacterized protein	ARMC4	unreviewed	Predicted	62.1	53	53	53	112.9	3	3	2	6.70711	6.55195	6.5407	7.44894	7.42103	7.51524	5.00251		4.04825
A0A287BHE0	Q8WYR4	Uncharacterized protein	RSPH1	unreviewed	Predicted	54.9	15	15	15	34.529	3	3	3	7.36601	7.25703	7.25801	8.24396	8.13893	8.21381	5.63095	4.71527	4.72044
A0A286ZZ94	O95376	RBR-type E3 ubiquitin transferase	ARIH2	unreviewed	Evidence at protein level	70.3	18	18	18	49.646	3	3	2	6.4647	6.44803	6.43423	7.10023	7.00022	7.10257	4.60414		4.15256
A0A287BJG7	Q9UKJ8	Uncharacterized protein		unreviewed	Predicted	27.9	19	19	19	83.741	3	3	3	7.52758	7.38347	7.37762	7.069	7.01292	6.91422	5.5803	4.66509	5.18136
A0A5G2QUI5	Q9UFH2	Uncharacterized protein	DNAH17	unreviewed	Inferred from homology	52.5	230	230	220	504.69	3	3	3	6.80084	6.56203	6.5951	7.46473	7.34048	7.44734	5.04391	3.75688	4.57849
F1RZG8	Q8NEH6	Meiosis-specific nuclear structural protein 1	MNS1	unreviewed	Inferred from homology	58.1	38	38	37	59.921	3	3	3	6.75627	6.72093	6.72878	7.68788	7.49456	7.6757	4.91561	4.34007	4.25679
A0A287AGS1	Q96BY9	Store-operated calcium entry-associated regulatory factor	SARAF	unreviewed	Evidence at protein level	12.2	3	3	3	36.785	3	1	2	6.34867	6.08796	6.12859			5.55005	4.14937		4.12284
A0A5G2QEW9	Q9NWH7	SPATA6 domain-containing protein	SPATA6	unreviewed	Inferred from homology	68.6	45	45	45	54.426	3	3	3	6.61583	6.8615	6.82968	8.25976	7.9961	8.17754	5.51418	3.61331	4.60372
A0A480T6I8	A6NFE3	EF-hand calcium-binding domain-containing protein 10 isoform 2	PUS7	unreviewed	Predicted	40.2	9	9	9	15.386	3	3	2	7.0057	6.82219	6.95038	7.42737	7.5203	7.56665	5.06194		4.49843
F1SSA1	Q9BUN1	Uncharacterized protein	C4H1orf56	unreviewed	Evidence at protein level	67.2	32	32	32	36.938	3	3	3	9.70439	9.64345	9.6273	7.90134	7.77735	7.74699	7.41497	6.79677	7.38523
I3L8I5	P56537	Eukaryotic translation initiation factor 6	EIF6	unreviewed	Evidence at protein level	46.1	7	7	7	26.613	3	3	3	7.73248	7.57915	7.61636	7.10374	6.81415	7.15177	5.51644	5.14706	5.24042
A1XQU1	Q99436	Proteasome subunit beta type-7	PSMB7	reviewed	Evidence at transcript level	41.9	8	8	8	29.98	3	3	3	7.67957	7.49164	7.4633	5.74853	5.76075	5.52463	5.40166	5.04972	5.18506
Q5GN48	P11532	Dystrophin	DMD	reviewed	Evidence at protein level	1.1	3	3	3	424.85	3	3	2	5.5706	5.63791	5.57498	7.04048	6.34221	6.20222	4.1357		3.1461
A0A287BNS1	O43301	Uncharacterized protein	HSPA12A	unreviewed	Evidence at protein level	30.1	28	28	28	79.238	3	3	3	7.12882	7.06442	7.02073	7.87004	7.73892	7.88397	5.25537	4.63567	4.47538
A0A5G2QW86	P35613	Ig-like domain-containing protein	BSG	unreviewed	Evidence at protein level	14.5	4	4	4	27.219	3	3	2	6.79195	6.77816	6.77597	6.8505	6.55047	6.91714	4.72115		4.56634
A0A5G2RCK5	Q8NDF8	Uncharacterized protein	TENT4B	unreviewed	Predicted	3.7	1	1	1	29.759	3	1	2	6.50709	6.52958	5.9544		5.40315		4.19573		4.29469
A0A481C468	Q9P0V9	Septin-10 isoform 1	SEPTIN10	unreviewed	Evidence at protein level	70.7	29	29	29	52.719	3	3	3	6.29451	6.1809	6.26449	7.87143	7.73863	7.89211	5.01874	2.99582	4.43478
A0A5G2R780	Q9C0G6	Uncharacterized protein	DNAH6	unreviewed	Inferred from homology	36.1	127	126	126	476.17	3	3	3	5.57989	5.51838	5.29057	6.92672	6.82521	6.92597	4.21171	3.00698	3.10721
F1SK69	A0A1B0GTH6	Uncharacterized protein	CSNKA2IP	unreviewed	Predicted	22.5	11	11	11	80.339	3	0	3	6.81737	6.68212	6.66376				5.37885	3.2529	5.07386
K9IVE3	P19784	Casein kinase 2, alpha prime polypeptide	CSNK2A2	unreviewed	Evidence at protein level	60.9	18	17	17	41.187	3	3	2	7.40741	7.32609	7.25921	7.48837	7.51388	7.52432	5.00509	4.98525
F1S881	Q5TFQ8	Uncharacterized protein	LOC100626120	unreviewed	Predicted	28.1	8	8	8	37.886	3	3	3	7.38767	7.32143	7.2889	6.95194	6.88166	6.929	5.20008	4.81341	5.01326
F1RL35	A0A1W2PR19	Glutathione transferase	GSTT4	unreviewed	Inferred from homology	26.1	6	6	6	27.983	3	3	2	6.67632	6.6904	6.68476	6.54546	6.31507	6.4393	4.29829		4.83128
D9U8D1	P63167	Dynein light chain	DYNLL1	unreviewed	Evidence at protein level	78.7	9	2	2	10.366	3	3	3	8.94105	8.79808	8.81096	8.74524	8.518	8.73252	6.97913	5.97442	6.2465
A0A287AKY1	P10644	cAMP-dependent protein kinase type I-alpha regulatory subunit	PRKAR1A	unreviewed	Inferred from homology	52.6	20	20	15	42.92	3	3	3	7.19173	7.0721	7.07386	7.17661	7.07133	7.3978	4.97837	4.73323	4.7057
F1SPV9	Q96LZ2	MAGE domain-containing protein	LOC110255254	unreviewed	Predicted	26.1	7	7	7	39.33	3	1	3	6.61383	6.5365	6.37667			5.30831	4.24586	3.9032	4.74532
F1S7E5	Q5JVL4	Uncharacterized protein	EFHC1	unreviewed	Predicted	66.3	45	45	45	72.037	3	3	3	7.45989	7.36076	7.35145	8.16702	8.04591	8.13021	5.7725	4.469	4.95914
F1RR24	Q96LK8	Uncharacterized protein	SPATA32	unreviewed	Predicted	51.3	22	22	22	38.263	3	3	3	7.16411	7.02539	6.97528	7.88377	7.67273	7.88946	5.48847	4.34526	4.46507
F1SFZ4	Q86TE4	Uncharacterized protein	LUZP2	unreviewed	Evidence at protein level	56.9	22	22	22	38.529	3	3	3	8.56838	8.36481	8.44997	8.38625	8.36912	8.55242	6.39928	5.81522	5.84046
F1S0Q1	Q9BQS6	SHSP domain-containing protein	HSPB9	unreviewed	Inferred from homology	85	8	8	8	16.987	3	3	3	8.99131	8.93399	8.89462	8.29037	8.22016	8.29303	6.84489	6.08771	6.47279
I3LL69	Q96LP2	Uncharacterized protein	FAM81B	unreviewed	Predicted	48.8	22	22	22	51.871	3	3	2	6.57708	6.59493	6.42972	7.34741	7.06085	7.46175	4.5854		4.2183
A0A5G2QDS5	O14910	Protein lin-7 homolog	LIN7A	unreviewed	Evidence at protein level	60.5	10	10	10	23.63	3	3	3	7.35511	7.38614	7.34193	7.25276	7.09701	7.45284	5.19524	4.76565	5.07871
A0A287BI14	Q8N865	Uncharacterized protein	C18H7orf31	unreviewed	Predicted	70.5	36	36	36	67.439	3	3	2	6.6772	6.55332	6.52646	7.99049	7.88541	7.98125	5.10799		3.82236
A0A5G2QBU5	Q96PZ7	CUB domain-containing protein	AQN-1	unreviewed	Inferred from homology	77.5	8	8	8	13.855	3	3	3	7.91772	7.71618	7.6837	8.32189	8.34637	8.37836	5.88293	5.2769	4.96589
I3LDE6	Q96C74	Ropporin-1-like protein	ROPN1L	unreviewed	Predicted	85.3	16	16	16	24.58	3	3	3	7.07639	6.91011	6.9303	8.00017	7.85041	7.89933	5.59604	3.80779	4.70114
F1RK80	Q9BXA7	Testis-specific serine kinase 1	TSSK1B	unreviewed	Evidence at transcript level	55.2	24	19	19	41.341	3	3	3	7.81294	7.52642	7.52581	6.46439	6.51595	6.60097	5.70321	4.51525	5.52472
A0A286ZKT4	Q8TCU4	ALMS_motif domain-containing protein	ALMS1	unreviewed	Evidence at protein level	23.8	85	85	85	477.53	3	3	3	6.14085	5.99919	5.94357	7.43772	7.29336	7.40919	4.8171	2.97024	3.93026
A0A286ZP57	P56192	Methionine--tRNA ligase, cytoplasmic	MARS1	unreviewed	Evidence at protein level	3.1	3	3	3	97.192	3	1	3	7.22907	7.00501	6.95979	4.89885			4.71717	4.74792	4.72476
F1SQN1	P50991	T-complex protein 1 subunit delta	CCT4	unreviewed	Evidence at protein level	64.9	27	27	27	58.056	3	3	3	7.50224	7.50026	7.46403	7.34867	7.1502	7.36425	5.44121	4.92579	4.93418
A0A5G2QV08	Q1W4C9	Kazal-like domain-containing protein	SPINK13	unreviewed	Predicted	34.7	7	7	7	19.856	3	3	2	7.70469	7.53665	7.47969	8.43473	8.37368	8.3427	5.46318		5.10988
A0A5G2QKG1	P26436	Uncharacterized protein	ACRV1	unreviewed	Evidence at protein level	26	6	6	6	27.334	3	3	2	8.24286	8.15372	8.12623	8.25368	8.10575	8.20761	6.07004	5.28619
A0A5G2QMM1	Q5VUJ9	EF-hand calcium-binding domain-containing protein 2 isoform a	EFCAB2	unreviewed	Predicted	73.2	9	9	9	19.064	3	3	2	6.55488	6.27503	6.63208	7.36178	7.32401	7.43048	4.42406		4.21243
A0A287AKM2	P23634	Calcium-transporting ATPase	ATP2B4	unreviewed	Evidence at protein level	17.2	15	15	15	127.83	3	3	2	6.30125	6.28673	6.20404	6.42768	6.41547	6.47062	4.70564	3.41266
F1RTQ6	Q96A08	Histone H2B	LOC100152135	unreviewed	Inferred from homology	51.2	8	3	3	14.123	3	3	3	7.43701	7.49223	7.53314	6.01666	5.93296	6.0724	5.81594	4.49213	4.96115
I3LFE8	Q9H2U2	Inorganic diphosphatase	PPA2	unreviewed	Evidence at protein level	55	14	14	14	38.757	3	3	3	6.99778	6.91543	6.89566	7.11468	6.93516	7.10752	4.86054	4.42238	4.49156
F1SKD5	Q9Y4E8	Ubiquitin carboxyl-terminal hydrolase	USP15	unreviewed	Evidence at protein level	3.1	2	2	2	106.08	3	3	3	7.86177	7.88205	7.89211	8.06299	8.13004	8.14656	5.85815	4.50458	6
F1SBQ0	Q5JR12	PPM-type phosphatase domain-containing protein	PPM1J	unreviewed	Predicted	15	5	5	5	54.823	3	0	2	6.26465	6.26764	6.22259					3.71574	4.08768
A0A5G2Q9I2	P17980	AAA domain-containing protein	PSMC3	unreviewed	Evidence at protein level	20.5	7	7	7	57.125	3	3	2	6.7542	6.74761	6.56818	5.31917	5.52517	5.3628	5.2414		3.76927
A0A287AT18	O14818	Proteasome subunit alpha type	PSMA7	unreviewed	Evidence at protein level	59.7	12	8	8	27.867	3	0	2	7.33774	7.11962	7.10054				4.8724		4.92365
A0A5G2QGF5	Q8IZ02	Uncharacterized protein	LRRC34	unreviewed	Predicted	35.8	9	9	9	44.931	3	3	3	7.37843	7.2173	7.21979	7.30539	7.21733	7.26839	5.30462	4.40412	4.85795
A0A5G2R1S9	Q8NEA5	Uncharacterized protein	C6H19orf18	unreviewed	Predicted	21.6	3	3	3	25.394	3	3	3	7.93417	7.86162	7.99369	5.83317	5.74351	5.86348	5.8485	4.92286	5.53026
A0A287A7V3	P06865	Beta-hexosaminidase	HEXA	unreviewed	Evidence at protein level	15	5	5	5	62.597	3	2	2	6.31228	6.19181	6.21168	5.10619	5.60447		4.02727	3.91068
F1RKC0	O00291	Uncharacterized protein	HIP1	unreviewed	Evidence at protein level	28.4	25	25	25	110.87	3	3	3	6.71464	6.59089	6.58098	6.59961	6.78461	6.68814	4.65083	4.06221	4.17011
F1STT0	Q8IWF9	Uncharacterized protein	CCDC83	unreviewed	Predicted	15	5	5	5	48.785	3	3	3	6.37791	6.50734	6.36622	6.12011	5.9603	6.09733	4.62618	3.80745	3.92264
F1RRY0	Q9H2T7	Ran-binding protein 17	RANBP17	unreviewed	Inferred from homology	18.8	18	18	18	126.34	3	3	3	6.68391	6.53536	6.50072	6.38457	6.38128	6.40613	4.59544	3.58383	4.62173
A0A287BIL8	P11021	78 kDa glucose-regulated protein	HSPA5	unreviewed	Evidence at protein level	16.4	9	8	8	73.008	3	3	3	6.95823	6.62478	6.70302	6.48077	6.64107	6.55121	5.00492	3.7965	4.44467
A0A5G2QM65	Q16134	Electron transfer flavoprotein-ubiquinone oxidoreductase	ETFDH	unreviewed	Evidence at protein level	63.9	34	34	34	67.495	3	3	2	6.52433	6.55955	6.85307	8.07943	7.90277	8.03543	5.37398		3.55146
F1S8X7	Q9BTU6	1-phosphatidylinositol 4-kinase	PI4K2A	unreviewed	Evidence at protein level	44.5	19	19	19	54.064	3	1	3	7.05873	7.00505	6.97786			5.45056	5.1329	3.94886	4.78524
F1RRW4	P12821	Angiotensin-converting enzyme	ACE	unreviewed	Evidence at protein level	42.7	33	33	33	84.814	3	3	3	7.99211	7.8217	7.79599	7.76599	7.91415	7.83754	5.55583	5.03806	5.41994
F1SC07	Q96DT5	Uncharacterized protein	DNAH11	unreviewed	Inferred from homology	2.4	11	3	3	519.61	3	3	3	6.34161	6.19382	6.11621	5.12863	5.0773	4.94935	4.64141	4.34813	2.95249
F1SLD2	Q96C01	Protein FAM136A	FAM136A	unreviewed	Evidence at protein level	64.2	10	10	10	16.888	3	3	2	7.46939	7.4254	7.40921	8.18293	8.16203	8.15314	5.76874		4.41908
I3LHT9	Q86Y82	t-SNARE coiled-coil homology domain-containing protein	STX12	unreviewed	Evidence at protein level	25.2	6	6	6	41.419	3	2	3	6.82327	6.68585	6.67879	5.72338		5.90465	4.83014	4.20181	4.01699
A0A287AUN6	Q8N0X2	WD_REPEATS_REGION domain-containing protein	SPAG16	unreviewed	Predicted	49.2	21	21	21	70.296	3	3	3	6.80945	6.68139	6.63604	7.45016	7.30481	7.4935	4.07096	4.30668	4.62226
A0A480M761	O76003	Glutaredoxin-3	GLRX3	unreviewed	Evidence at protein level	50	11	11	11	37.196	3	2	3	7.21903	7.13966	7.1013	5.65206	5.57833		5.17295	3.80569	5.23429
A0A288CG60	Q8TC36	SUN domain-containing protein	SUN5	unreviewed	Predicted	56.8	22	22	21	43.703	3	3	3	8.42439	8.34013	8.34048	6.09314	5.86033	5.65179	6.18882	5.30296	5.78482
A0A287BCS4	Q5JRX3	Pitrilysin metalloproteinase 1	PITRM1	unreviewed	Evidence at protein level	23.4	25	25	25	114.98	3	3	2	5.79352	5.75723	5.81103	6.68252	6.39503	6.71543	4.21		3.13739
A0A287A1W9	Q96QE4	Uncharacterized protein	LOC100625662	unreviewed	Predicted	20.6	5	5	5	87.939	3	3	2	7.30281	7.23666	7.10527	6.01494	5.9392	6.41037		4.76174	4.50777
A0A480PD02	P68400	Casein kinase II subunit alpha isoform X1	CSNK2A1	unreviewed	Evidence at protein level	62.7	31	31	30	45.143	3	3	3	8.14157	8.04191	8.02432	8.30376	8.24182	8.25888	6.06465	5.06371	5.3411
A0A5G2QB67	O95456	Proteasome assembly chaperone 1	BRWD1	unreviewed	Evidence at protein level	57.3	10	10	10	30.309	3	1	3	7.55017	7.38595	7.38716		5.4587		5.09117	4.72498	4.97982
A0A287B186	O95292	Vesicle-associated membrane protein-associated protein B	VAPB	unreviewed	Predicted	51	13	12	12	27.037	3	2	3	8.31746	8.25907	8.27955	6.36777	5.48515		5.93059	5.32015	5.76878
A0A287BKF0	Q6ZVM7	TOM1-like protein 2 isoform 10	TOM1L2	unreviewed	Inferred from homology	36.4	14	14	14	52.168	3	0	3	7.16447	6.98676	6.91086				5.16274	4.10096	4.44166
I3LIQ4	Q5VTH2	Cilia- and flagella-associated protein 126	CFAP126	unreviewed	Inferred from homology	50.8	10	10	10	19.208	3	3	2	6.95496	6.89214	6.88051	7.666	7.71779	7.69755	5.02375		4.14136
A0A287B6G0	Q6ZQQ2	Uncharacterized protein	LOC102164346	unreviewed	Predicted	30.8	32	31	31	148.46	3	3	3	7.10823	6.98629	7.02251	5.70641	5.69646	5.89507	4.9534	4.09906	4.69028
I3LQS2	Q8TCD5	Uncharacterized protein	NT5C	unreviewed	Evidence at protein level	11	3	3	3	29.113	3	3	2	6.22753	6.25448	6.03663	6.00509	5.95608	6.38265	4.23239		3.664
F1RUT4	Q9UBX1	Cathepsin F	CTSF	unreviewed	Evidence at protein level	36.5	16	16	16	52.647	3	3	3	7.41249	7.4043	7.35549	6.6195	6.78244	6.77538	4.9257	5.00522	4.65749
A0A5G2QVQ7	Q7Z3B4	Uncharacterized protein	NUP54	unreviewed	Evidence at protein level	36.4	12	12	12	50.921	3	3	2	6.51847	6.4707	6.24485	6.38823	6.41589	6.33856	4.44854		3.83157
A0A286ZWG1	Q8TAT6	MPN domain-containing protein	NPLOC4	unreviewed	Evidence at protein level	15.5	7	7	7	72.165	3	3	3	6.62062	6.64819	6.62345	6.42666	6.38407	6.60078	4.48508	3.86339	4.27674
A0A287BM70	Q99445	UPAR/Ly6 domain-containing protein		unreviewed	Predicted	25.2	5	5	5	22.208	3	3	3	7.64215	7.55115	7.48813	7.4477	7.27683	7.37778	5.60891	4.34965	5.05231
F1SM62	Q9H4K1	RIB43A-like with coiled-coils protein 2	RIBC2	unreviewed	Inferred from homology	62.6	29	29	29	44.925	3	3	3	6.88642	6.81657	6.80966	7.64255	7.58464	7.63765	4.90044	4.32726	3.90896
I3L8T8	Q9BZJ0	TPR_REGION domain-containing protein	CRNKL1	unreviewed	Evidence at protein level	1.7	1	1	1	76.522	3	3	3	7.545	7.38281	7.39564	6.68384	6.83892	6.77589	5.244	4.69981	4.69757
F1S1R1	P35663	Cylicin_N domain-containing protein	CYLC1	unreviewed	Predicted	28.5	26	26	26	73.832	3	3	3	8.97969	8.88829	8.88484	7.33409	7.17754	7.19521	6.50098	5.90128	6.13551
F1RPZ6	P16562	Cysteine-rich secretory protein 2	CRISP2	unreviewed	Evidence at transcript level	78.3	16	16	16	27.052	3	3	3	8.30352	8.14666	8.13716	8.05706	8.03318	8.13593	6.06401	5.13325	5.39464
A0A287B7T2	O15228	Dihydroxyacetone phosphate acyltransferase	GNPAT	unreviewed	Inferred from homology	45.6	29	29	29	77.265	3	3	3	7.57115	7.48588	7.3126	7.5867	7.56201	7.5484	5.29647	4.48389	4.87327
F1RKX1	Q8IXA5	Sperm acrosome membrane-associated protein 3	SPACA3	unreviewed	Inferred from homology	52.8	11	11	11	18.067	3	3	3	9.39976	9.22087	9.22391	7.57854	7.85375	7.77864	6.77994	6.16867	6.4952
F1S7I2	Q8N687	Beta-defensin	DEFB125	unreviewed	Inferred from homology	11.6	2	2	2	16.72	3	1	2	6.87382	6.87332	6.98432		5.98256		4.63492		4.39784
I3LCA2	P50990	CCT-theta	CCT8	unreviewed	Evidence at protein level	28.2	14	14	14	59.975	3	3	2	6.15476	6.25271	6.31144	6.09391	6.31629	6.82797	3.91023		4.001
F1RXC2	P00918	Carbonic anhydrase	CA2	unreviewed	Evidence at protein level	27.7	5	5	5	29.257	3	2	3	7.23797	7.18679	7.22282		5.20558	5.58145	5.01414	4.31321	4.64306
F1RQ56	Q5SRN2	Uncharacterized protein		unreviewed	Predicted	23.9	6	6	6	46.648	3	3	3	7.39888	7.27756	7.2501	5.89633	5.93024	5.8449	4.08923	5.03894	5.08479
F1RPE0	Q969R2	Oxysterol-binding protein	OSBP2	unreviewed	Inferred from homology	10.6	9	9	9	114.91	3	3	2	6.74753	6.43348	6.49841	6.53198	6.61629	6.75734	4.48491		3.88412
A0A5G2QQX9	Q96EP5	Uncharacterized protein	DAZAP1	unreviewed	Evidence at protein level	27.6	8	8	8	43.091	3	3	2	7.33618	7.32465	7.30192	5.97706	5.7509	5.98058	4.89676		4.73242
F1SUR7	P59910	DnaJ homolog subfamily B member 13	DNAJB13	unreviewed	Predicted	63.9	21	21	21	36.072	3	3	3	7.31946	7.11754	7.0162	8.00013	7.89671	7.97055	5.58754	4.45796	3.74902
I3LN92	P56597	Nucleoside diphosphate kinase homolog 5	NME5	unreviewed	Inferred from homology	74.5	18	18	18	24.116	3	3	3	7.44671	7.28384	7.24898	8.14607	8.09096	8.18588	5.70745	3.49705	5.1351
F1RTI5	Q8TD31	Alpha-helical coiled-coil rod protein	CCHCR1	unreviewed	Predicted	42.8	33	33	32	96.148	3	3	2	6.16903	6.02094	5.92966	7.23241	7.18698	7.25549	4.24472	3.1087
F1RN73	A4FU69	EF-hand domain-containing protein	EFCAB5	unreviewed	Predicted	31.7	43	43	43	173.47	3	3	2	6.56269	6.30846	6.35627	7.0057	6.82668	6.98252	4.40849		3.6697
A0A287AE08	Q13443	Uncharacterized protein		unreviewed	Evidence at protein level	28.2	19	19	17	94.412	3	3	3	7.26637	7.15269	7.12655	7.31205	7.16209	7.19526	5.06666	4.2749	4.35015
P01965	P69905	Hemoglobin subunit alpha	HBA	reviewed	Evidence at protein level	58.9	6	6	4	15.039	3	3	3	8.08877	7.98622	7.906	6.7604	6.86952	6.55016	5.58358	5.0887	5.01678
F1RNR9	Q8TBY9	WD_REPEATS_REGION domain-containing protein	CFAP251	unreviewed	Predicted	30	28	28	28	136.97	3	3	3	6.2811	6.17415	6.14715	6.87557	6.76358	6.93999	3.85468	3.3122	4.14176
A0A5G2QTR7	Q9Y3Q7	Uncharacterized protein		unreviewed	Predicted	21	13	13	13	78.385	3	3	2	7.42193	7.27602	7.2391	7.36254	7.23322	7.26404	4.71087	4.57015
A0A287B7T3	Q6P4A8	Phospholipase B-like	PLBD1	unreviewed	Evidence at protein level	40.7	19	19	19	60.139	3	2	3	7.29106	7.18625	7.14214	5.16507		5.50241	4.81397	4.34183	4.51712
A0A480NP79	Q9UL16	Cilia-and flagella-associated protein 45	CFAP45	unreviewed	Predicted	60.8	44	44	44	65.492	3	3	2	7.32797	7.18577	7.1486	7.87798	7.75612	7.87105	5.17875	3.97902
F1SL49	Q8IWZ5	Uncharacterized protein	TRIM42	unreviewed	Predicted	54.5	39	39	39	82.611	3	3	3	8.18825	8.16212	8.11588	7.3367	7.43481	7.39496	5.79776	5.02971	5.19769
F1SDE3	Q7Z7K6	Centromere protein V	CENPV	unreviewed	Evidence at protein level	30.1	6	6	6	28.086	3	3	2	7.42721	7.32002	7.27907	7.24351	6.95034	7.19813	5.06536		4.47062
A0A287BEN1	P20155	Serine protease inhibitor Kazal-type 2 isoform 1	SPINK2	unreviewed	Evidence at protein level	27.1	3	3	3	9.4969	3	3	2	7.46042	7.46439	7.4766	7.69263	7.57447	7.75076	5.28317	4.2353
P61288	P13693	Translationally-controlled tumor protein	TPT1	reviewed	Evidence at transcript level	61.6	8	8	8	19.595	3	3	2	7.7006	7.5142	7.56179	6.62245	6.49156	6.61762	5.16265		4.76975
I3LTX2	Q8NHQ1	Centrosomal protein of 70 kDa	CEP70	unreviewed	Predicted	49.6	28	28	28	72.013	3	3	3	6.26886	6.21769	6.2529	7.30337	7.3038	7.31222	4.19778	3.49027	3.59681
Q5S233	P49901	Mitochondrial associated cysteine-rich protein	SMCP	unreviewed	Evidence at protein level	79.8	11	11	11	11.42	3	3	3	7.37791	7.21429	7.20968	8.2915	8.26397	8.31787	5.67617	4.08753	4.06621
I3LLY2	Q9NZC3	Glycerophosphodiester phosphodiesterase 1 isoform X1	GDE1	unreviewed	Inferred from homology	58.3	20	20	20	37.638	3	3	3	8.34842	8.19587	8.21875	6.36076	5.80462	6.20173	5.6554	5.03779	5.48131
F1SPN2	Q8IXS2	NYD-SP28 domain-containing protein	CCDC65	unreviewed	Predicted	71.1	34	34	34	58.817	3	3	2	6.54182	6.48121	6.45806	7.45621	7.28675	7.45103	4.40365		3.67588
A0A287AKZ9	O75348	V-type proton ATPase subunit G	TMEM268	unreviewed	Evidence at protein level	66.1	5	5	5	13.724	3	3	2	7.50718	7.3871	7.3797	6.29407	5.94118	6.32329	5.09135	4.2478
A0A5G2R980	Q6GPI1	Peptidase S1 domain-containing protein	CTRB2	unreviewed	Predicted	15.2	2	2	2	23.782	3	3	2	7.64392	7.60054	7.58292	7.27935	7.16242	7.13789	5.14164	4.48437
F1SDN3	Q96MC2	Coiled-coil domain-containing protein 164	DRC1	unreviewed	Inferred from homology	51.5	34	34	34	77.237	3	3	2	6.64324	6.74245	6.82213	7.3375	7.17924	7.28941	4.57461		3.84581
A0A287BF02	O14645	Uncharacterized protein	DNALI1	unreviewed	Predicted	47	17	17	17	36.098	3	3	3	7.15488	6.99412	7.00402	7.96564	7.68586	7.98435	5.46413	4.23578	3.50174
F1RWE4	Q6UWQ5	GLYCOSYL_HYDROL_F22_1 domain-containing protein	LOC100517051	unreviewed	Evidence at protein level	33.1	5	5	5	16.91	3	3	2	7.81268	7.81511	7.87214	7.96873	8.15667	8.06217	5.69442		4.55115
F1S6P4	O95995	Dynein regulatory complex subunit 4	GAS8	unreviewed	Inferred from homology	65.5	40	40	40	55.961	3	3	3	7.15582	7.07177	7.04825	7.91133	7.80458	7.90282	5.09416	4.24428	3.82907
A0A5G2Q9S0	P22392	Nucleoside diphosphate kinase	NME2	unreviewed	Evidence at protein level	14.9	6	6	5	43.461	3	3	3	6.51148	6.37929	6.33802	5.74316	5.39811	5.6242	4.25091	3.4823	3.76473
K7GQK6	P67870	Casein kinase II subunit beta	CSNK2B	unreviewed	Evidence at protein level	65.5	12	12	12	27.024	3	3	3	8.02131	7.91084	7.85871	8.45139	8.37118	8.45288	5.8659	4.51407	4.81155
F1SRG9	Q96KX0	GLYCOSYL_HYDROL_F22_1 domain-containing protein	LYZL4	unreviewed	Inferred from homology	71	16	16	16	16.119	3	3	3	9.30131	9.1667	9.16131	7.35486	7.66606	7.42405	6.57757	5.72529	6.05903
A0A286ZTK1	O14980	Importin N-terminal domain-containing protein	XPO1	unreviewed	Evidence at protein level	9.5	7	7	7	123.11	3	3	2	6.36103	6.17837	6.22466	5.57859	5.78393	5.73366	3.85716		3.72154
A0A5G2RNL7	P52888	Thimet oligopeptidase	THOP1	unreviewed	Evidence at protein level	5.3	2	2	2	66.847	3	2	2	7.36764	6.9496	6.99949	6.39881		6.32152	4.5253	4.15996
F1SAN2	Q8IYK2	Uncharacterized protein	CCDC105	unreviewed	Predicted	60.8	36	36	36	57.066	3	3	3	7.3656	7.22008	7.2318	7.94989	7.79156	8.00915	5.36084	3.51108	4.71778
D5K891	Q96QH8	Sperm acrosome associated 5	SPACA5	unreviewed	Evidence at transcript level	41.9	5	5	5	18.012	3	3	3	9.60502	9.47508	9.48058	7.87591	7.76407	7.86683	6.88097	6.03846	6.12766
K7GSI9	Q13642	Uncharacterized protein	FHL1	unreviewed	Evidence at protein level	58.8	22	22	22	38.749	3	3	3	8.57809	8.47302	8.45277	7.83296	7.75959	7.83881	6.02506	4.79167	5.56533
A0A287BHQ2	O15347	High mobility group protein B3 isoform b	HMGB3	unreviewed	Inferred from homology	42.6	8	8	8	23.112	3	0	2	7.86399	7.54214	7.4709				5.03036	4.40271
F1RS61	Q8N7U6	Uncharacterized protein	EFHB	unreviewed	Predicted	64.7	45	45	45	98.256	3	3	3	6.82942	6.67924	6.66289	7.60565	7.44898	7.57933	4.48458	3.76821	3.76355
F1RPA7	P55259	Pancreatic secretory granule membrane major glycoprotein GP2 isoform 1	GP2	unreviewed	Evidence at protein level	27.4	15	15	15	58.071	3	3	2	7.06904	6.89322	6.89618	7.21418	7.36847	7.22732	4.65821		3.84918
A0A286ZPK9	Q0P670	Spem1 domain-containing protein	SPEM2	unreviewed	Predicted	30.8	9	9	9	54.347	3	0	3	7.56391	7.41057	7.39466				4.43223	4.22034	4.97664
A0A5G2QVV0	P48643	Uncharacterized protein	CCT5	unreviewed	Evidence at protein level	61.7	30	30	30	62.213	3	3	3	6.68384	6.61831	6.61895	7.38559	7.19273	7.3759	4.81589	3.30801	3.6503
F1RKB1	Q96DY2	Dynein regulatory complex protein 10	IQCD	unreviewed	Inferred from homology	49.3	19	19	19	54.392	3	3	2	7.28637	7.06752	7.11083	7.4137	7.09816	7.37625	4.67647		4.09342
F1SRW7	Q6ZU64	Uncharacterized protein	CFAP65	unreviewed	Predicted	30.4	36	36	36	208.94	3	3	2	5.97228	5.83085	5.88226	6.68158	6.43465	6.65698	3.53269		3.27478
I3LQJ0	Q8TAQ9	SUN domain-containing protein	SUN3	unreviewed	Predicted	23.4	6	6	6	40.579	3	1	2	6.74174	6.26482	6.38698	4.86063			4.74158		2.99079
A0A287BPB7	P63151	Serine/threonine-protein phosphatase 2A 55 kDa regulatory subunit B	PPP2R2A	unreviewed	Inferred from homology	20.6	7	7	4	50.965	3	2	3	6.45465	6.52773	6.44217	5.39993		5.09819	3.78915	3.62232	3.6672
F1RTY8	Q9UF47	DnaJ homolog subfamily C member 5B	DNAJC5B	reviewed	Inferred from homology	37.2	5	5	5	22.619	3	3	3	7.63606	7.5351	7.49976	6.03667	5.98179	6.10326	4.762	4.22639	4.5723
A0A286ZNM0	Q8IYX7	Uncharacterized protein	SAXO1	unreviewed	Inferred from homology	74.4	35	35	35	54.32	3	3	3	6.94778	6.89654	6.87985	7.95445	7.8602	8.05496	5.02906	3.17595	3.9446
Q6UAQ8	P38117	Electron transfer flavoprotein subunit beta	ETFB	reviewed	Evidence at protein level	76.5	23	23	23	27.763	3	3	3	8.90087	8.82723	8.83239	8.34529	8.25025	8.32166	6.43712	5.28803	4.88746
D5K890	Q8TDM5	Sperm acrosome associated 4	SPACA4	unreviewed	Evidence at transcript level	46.8	6	6	6	13.116	3	3	3	9.27784	9.08604	9.02686	8.10948	7.82276	8.02902	6.65583	5.2137	5.33852
A0A5G2QU98	P00813	Adenosine aminohydrolase	ADA	unreviewed	Evidence at protein level	2.2	1	1	1	40.736	2	3	2	6.59964		6.59143	5.62443	5.36832	5.58164	4.11022		3.5392
F1RRQ9	O75951	GLYCOSYL_HYDROL_F22_1 domain-containing protein	LYZL6	unreviewed	Inferred from homology	55.4	5	5	5	16.711	3	3	2	9.03153	9.04025	9.03703	7.46453	7.67384	7.4229	6.23734	4.99501
A0A287BNZ6	O43506	Uncharacterized protein		unreviewed	Predicted	34	14	14	3	69.129	3	3	2	7.46444	7.36657	7.3079	7.31296	7.31542	7.30597	5.21027		3.65719
A0A5G2RJ15	P07225	Vitamin K-dependent protein S	PROS1	unreviewed	Evidence at protein level	29.1	18	18	18	73.157	3	3	2	6.6436	6.55933	6.54476	6.97264	6.77227	6.65208	3.86103		3.70223
A0A287BCE6	Q9Y6R7	Uncharacterized protein	FCGBP	unreviewed	Evidence at protein level	40	66	66	66	265.39	3	3	2	6.74495	6.62784	6.6063	7.65158	7.33706	7.39782	4.89208		2.96332
A0A287ADU3	Q13315	Serine-protein kinase ATM	ATM	unreviewed	Predicted	1.4	4	4	4	323.46	3	3	3	6.82873	6.64844	6.64396	5.78089	5.58874	5.76919	4.4925	3.40028	3.46228
A0A5G2R717	P17066	Heat shock 70 kDa protein 6	HSPA6	unreviewed	Inferred from homology	13.4	8	4	4	71.042	3	3	3	7.73898	7.3385	7.37588	6.40343	6.48501	6.74153	5.23538	3.59874	4.3111
A0A287BLH2	O60271	C-Jun-amino-terminal kinase-interacting protein 4 isoform 1	SPAG9	unreviewed	Evidence at protein level	1.9	2	2	2	146.09	3	3	3	6.61114	6.55813	6.53948	6.44764	6.3329	6.47709	4.33339	3.33339	3.32795
F1SS26	P07996	Uncharacterized protein	THBS1	unreviewed	Evidence at protein level	41	41	41	41	129.54	3	3	3	6.82203	6.72628	6.65896	7.04356	7.10639	6.92763	3.86994	3.56204	3.82288
A0A5G2RES0	Q99965	Disintegrin and metalloproteinase domain-containing protein 2	ADAM2	unreviewed	Evidence at protein level	13.1	8	8	8	79.567	3	3	3	8.00932	7.87896	7.88889	7.55754	7.30501	7.47147	5.42457	4.12639	4.40899
A0A286ZXG4	P62333	AAA domain-containing protein	PSMC6	unreviewed	Evidence at protein level	12.9	4	4	4	45.855	3	3	2	7.61797	7.48286	7.46767	5.97678	6.22642	6.16155	4.97809		3.92373
A0A5G2QME2	P58340	Uncharacterized protein	GFM1	unreviewed	Inferred from homology	67.2	18	18	18	31.176	3	3	3	8.45634	8.31775	8.2849	7.83105	7.82146	7.96754	5.61649	4.60589	4.38225
Q29549	P10909	Clusterin	CLU	reviewed	Evidence at protein level	32.7	11	11	11	51.774	3	3	3	6.99993	6.91684	6.97026	7.14154	7.10785	7.19401	4.47192	3.31568	3.74922
A0A286ZMB2	Q92820	Folate gamma-glutamyl hydrolase	GGH	unreviewed	Evidence at protein level	37.4	8	8	8	35.428	3	3	2	7.37563	7.23515	7.20642	6.88634	6.84723	7.03631	4.57012		3.7385
A0A480QG80	Q9NSE4	Isoleucyl-tRNA synthetase	IARS2	unreviewed	Evidence at protein level	56.2	49	49	49	113.52	3	3	2	7.21005	7.16298	7.13513	7.84047	7.69116	7.78464	4.66186		3.43845
F1RJL7	Q13443	Uncharacterized protein		unreviewed	Predicted	20.9	12	10	10	85.334	3	3	3	8.09688	7.93473	7.92329	7.43653	7.29756	7.32793	5.32814	4.07251	4.15066
F1RQ71	Q5JRM2	Uncharacterized protein	CXHXorf66	unreviewed	Predicted	35.1	10	10	10	39.591	3	0	3	7.76695	7.67554	7.65759				5.40693	3.23256	4.43917
A0A287BJ74	Q8NE09	Uncharacterized protein	RGS22	unreviewed	Predicted	36.9	44	44	44	146.17	3	3	2	6.82908	6.73507	6.7315	7.10209	6.91355	7.04387	4.25426		3.19365
A0A5G2QTF2	Q4G0N4	NAD kinase 2, mitochondrial	NADK2	unreviewed	Evidence at protein level	14.9	4	4	4	46.194	3	3	3	7.33169	7.12817	7.16492	6.10799	5.68074	5.8442	4.33157	3.47685	3.97272
A0A287A2J9	Q13618	CULLIN_2 domain-containing protein	CUL3	unreviewed	Evidence at protein level	13.2	11	11	11	90.024	3	3	2	7.08146	6.83124	6.88232	5.73262	5.92132	6.09008	4.24234		3.39874
F1SR82	Q6UWU2	Glyco_hydro_35 domain-containing protein	GLB1L	unreviewed	Inferred from homology	42.5	30	30	30	73.932	3	2	3	7.75835	7.66799	7.63363		5.48647	5.00796	4.51763	3.82052	4.23661
Q2QLE3	Q9UGI8	Testin	TES	reviewed	Inferred from homology	49.2	19	19	19	47.947	3	1	3	7.46784	7.35286	7.32391	4.72679			4.59582	3.347	3.92763
A0A287AQY0	P42785	Uncharacterized protein	PRCP	unreviewed	Evidence at protein level	35.9	19	19	19	56.012	3	3	3	7.78684	7.69692	7.68838	6.30068	6.60236	6.54397	4.23714	4.06134	4.19546
F1SIG3	Q9H3G5	Uncharacterized protein	CPVL	unreviewed	Inferred from homology	33.4	14	14	14	54.044	3	3	3	7.82217	7.74403	7.72779	6.62938	6.58003	6.56827	4.73865	3.11274	4.75776
F1RJC1	Q495T6	Uncharacterized protein	MMEL1	unreviewed	Evidence at protein level	43	28	28	28	88.619	3	3	0	7.62903	7.54533	7.58681	5.0214	5.4209	4.95379
I3LII3	P13639	Tr-type G domain-containing protein	EEF2	unreviewed	Evidence at protein level	11.1	6	6	6	95.835	3	3	1	7.98723	7.98953	8.02173	5.55645	5.55903	5.53108			3.67448
F1RZL5	Q8TC27	Uncharacterized protein	ADAM32	unreviewed	Predicted	15	10	10	10	83.516	3	3	1	7.42259	7.37031	7.3386	5.2893	5.40565	4.84752	4.00043
A0A287ANA3	Q5T601	Uncharacterized protein	ADGRF1	unreviewed	Predicted	2.7	2	2	2	100.64	3	3	1	7.35195	7.18828	7.19081	5.51491	5.19512	5.23601	4.20879
F1SEI9	Q9H069	Uncharacterized protein	LRRC72	unreviewed	Predicted	6.2	2	2	2	33.406	3	3	0	7.91578	7.72478	7.71839	5.67549	5.66675	5.8673
A0A287BGD0	Q9BYM8	RanBP-type and C3HC4-type zinc finger-containing protein 1	RBCK1	unreviewed	Inferred from homology	14.3	5	5	5	53.028	3	3	0	5.81393	6.13004	6.1869	4.88581	4.50786	4.73399
A0A287AYM8	Q8IUR7	Armadillo repeat-containing protein 8	ARMC8	unreviewed	Evidence at protein level	5.5	3	3	3	67.744	3	3	1	6.88529	6.69461	6.75377	5.6507	5.02563	5.57678	3.75679
A0A5K1U589	P22314	Ubiquitin-activating enzyme E1	UBA1	unreviewed	Evidence at protein level	6.4	4	4	4	113.71	3	2	1	5.87068	5.52205	5.49985		4.36667	4.68916	4.29416
A0A287BPG3	P17050	Alpha-galactosidase	NAGA	unreviewed	Evidence at protein level	22.7	6	6	6	43.768	3	3	0	6.62368	6.55471	6.5391	5.404	5.59401	5.07026
A0A5G2RBL3	Q9NZ43	USE1-like protein	USE1	unreviewed	Evidence at protein level	17	4	4	4	29.788	3	3	0	6.38614	6.26609	6.33405	5.0515	5.15183	5.31091
F1RN68	O75976	Carboxypeptidase D	CPD	unreviewed	Evidence at protein level	4	5	5	5	152.18	3	2	0	5.71431	5.41642	5.33467		4.62113	4.37123
A5GFT5	Q8NDH3	Aminopeptidase-like 1	NPEPL1	unreviewed	Evidence at protein level	12.4	4	4	4	55.655	3	3	1	6.39872	6.12985	6.24334	5.23007	5.12441	5.0648	4.5875
F1RS49	P61221	Uncharacterized protein	ABCE1	unreviewed	Evidence at protein level	14.1	7	7	7	62.983	3	3	1	6.28693	6.33062	6.32029	5.56538	4.6149	5.42828			4.0154
Q7SIB7	P00558	Phosphoglycerate kinase 1	PGK1	reviewed	Evidence at protein level	30.7	10	3	3	44.558	3	2	1	6.17406	5.88747	5.86035	4.81703		5.14569			4.42899
A0A287BCR7	O75663	TIP41-like protein	TIPRL	unreviewed	Evidence at protein level	35	4	4	4	27.486	3	2	0	6.3763	6.32133	6.35376	5.21333		5.48458
F1SC47	P54886	Delta-1-pyrroline-5-carboxylate synthase	ALDH18A1	unreviewed	Evidence at protein level	3.9	3	3	3	87.085	3	3	0	6.54213	6.45706	5.61164	5.20499	5.32098	5.15803
A0A5G2QK18	Q9UHL4	Uncharacterized protein	DPP7	unreviewed	Evidence at protein level	16.7	5	5	5	55.562	3	2	0	6.25329	6.1645	6.25234		5.42718	5.09149
F1S0G3	Q8IYR0	Cilia- and flagella-associated protein 206	CFAP206	unreviewed	Inferred from homology	22.2	11	11	11	70.957	3	3	1	7.99655	7.98629	7.95605	7.05862	6.54503	6.75096	6.84718
A0A5G2R9L2	O00629	Importin subunit alpha	KPNA4	unreviewed	Evidence at protein level	10.2	3	3	3	56.604	3	2	0	6.21659	6.10123	5.89654	5.11952	5.29341
A0A5G2QK14	P15374	Ubiquitin carboxyl-terminal hydrolase	UCHL3	unreviewed	Evidence at protein level	30	4	4	4	24.195	3	3	0	6.4767	6.52626	6.47894	5.6597	5.5142	5.59145
A0A287B4P8	P43686	26S proteasome AAA-ATPase subunit RPT3	PSMC4	unreviewed	Inferred from homology	14.6	4	4	4	47.366	3	3	0	5.88699	5.65804	5.88384	5.07151	5.19	4.91487
F1S0X3	Q8N539	Fibrinogen C-terminal domain-containing protein	FIBCD1	unreviewed	Predicted	7.8	3	3	3	50.663	3	2	1	6.19778	6.03109	6.04368	4.79137	5.89576		4.30496
A0A287AHZ3	A4UGR9	Uncharacterized protein	XIRP2	unreviewed	Inferred from homology	1.6	5	5	5	401.48	3	3	1	6.76084	6.62474	6.58237	6.0304	5.62055	5.80965	4.07933
A0A287ARF9	Q14765	Signal transducer and activator of transcription	STAT4	unreviewed	Inferred from homology	13.9	8	8	8	82.294	3	3	1	6.40307	6.33492	6.20648	5.63624	5.45399	5.49963	4.70978
A0A5G2QWS0	Q6NVU6	Uncharacterized protein	UFSP1	unreviewed	Predicted	57	4	4	4	14.96	3	3	0	7.27328	7.03371	7.02596	6.02164	6.57462	6.08593
E7EI20	P52565	Rho GDP dissociation inhibitor alpha	ARHGDIA	unreviewed	Evidence at transcript level	46.1	7	7	7	23.394	3	3	1	6.79849	6.61535	6.63621	5.91792	6.13884	5.55763	4.68045
A0A287ATC1	Q30KR1	Uncharacterized protein		unreviewed	Predicted	17.2	2	2	1	15.19	3	3	1	8.11099	8.00234	7.99346	7.30741	6.86032	7.10565		3.98013
A0A287BN95	Q7Z7B8	Beta-defensin	DEFB128	unreviewed	Evidence at protein level	17	2	2	2	10.607	3	3	0	6.6982	6.65189	6.68331	5.89721	5.81138	6.02506
A0A5G2R038	Q9BTE1	Uncharacterized protein	DCTN5	unreviewed	Evidence at protein level	20.1	3	3	3	16.856	3	3	0	7.65487	6.44838	7.49006	6.20104	6.45203	6.43694
F1RXM3	Q6NSI4	RPA-related protein RADX isoform 1	RADX	unreviewed	Predicted	14.4	11	11	11	97.677	3	3	1	6.57769	6.02015	5.9748	5.59894	5.40218	5.52441	4.13596
F1SRS1	Q8IYP2	Peptidase S1 domain-containing protein		unreviewed	Evidence at protein level	14.8	3	3	3	27.584	3	2	0	6.18079	6.26323	6.34893		5.55659	5.58113
F1SP14	Q9UHK6	Membrane-associated transporter protein	SLC45A2	unreviewed	Evidence at protein level	14.8	4	4	4	42.139	3	3	0	6.20978	6.17202	6.10329	6.04293	5.32139	5.19471
F1S8D4	Q9BQA1	WD_REPEATS_REGION domain-containing protein	WDR77	unreviewed	Evidence at protein level	13.5	3	3	3	36.974	3	3	0	5.90072	5.88004	5.79184	5.25336	5.21783	5.31563
A0A5G2QIG1	Q13508	NAD(P)(+)--arginine ADP-ribosyltransferase	ART3	unreviewed	Evidence at protein level	8.9	4	4	4	39.134	3	3	0	6.548	6.52472	6.43905	5.58815	6.09075	5.91663
A0A5G2QMW4	Q6ICL3	Uncharacterized protein	TANGO2	unreviewed	Evidence at protein level	54.7	11	11	11	30.854	3	3	0	6.77999	6.67825	6.62641	6.01017	5.99922	6.20205
F1SI73	Q8N8R5	Chromosome 2 open reading frame 69	C2orf69	unreviewed	Predicted	9	2	2	2	56.145	3	2	0	5.74714	5.26553	5.25703	4.93183		4.99231
I3L8C4	Q96LZ7	Uncharacterized protein	RMDN2	unreviewed	Predicted	8.8	3	3	3	64.656	3	3	0	6.09878	6.0114	5.7585	5.69666	5.17505	5.43152
A0A287AG15	Q9UBV8	Uncharacterized protein	PEF1	unreviewed	Evidence at protein level	3.2	1	1	1	29.495	3	2	0	6.17222	5.93667	5.98998	5.69497	5.32416
A0A286ZS27	P61020	Uncharacterized protein	CDK2	unreviewed	Evidence at protein level	32.7	6	3	3	22.872	3	2	0	6.36095	6.13586	6.14953	5.67594		5.78521
A0A287A5R7	Q6UWB4	Peptidase S1 domain-containing protein	PRSS55	unreviewed	Predicted	20.4	5	5	5	35.883	3	3	0	6.80257	6.77963	6.77631	5.98544	6.3765	6.31973
P62197	P62195	26S proteasome regulatory subunit 8	PSMC5	reviewed	Evidence at transcript level	18	5	5	5	45.626	3	3	1	6.05419	5.8509	5.88966	5.43412	5.27203	5.70489			4.27958
A0A5G2QT48	Q9NNW7	Uncharacterized protein	TXNRD2	unreviewed	Evidence at protein level	20.3	6	6	6	48.753	2	3	0		6.87606	6.82578	6.4024	6.1994	6.46644
A0A5G2R4W0	P39060	LAM_G_DOMAIN domain-containing protein	COL18A1	unreviewed	Evidence at protein level	4.3	4	4	4	126.58	3	3	0	5.93903	5.8104	5.95261	5.33732	5.53378	5.49627
A0A287BQ98	Q92621	Uncharacterized protein	NUP205	unreviewed	Evidence at protein level	10.7	16	16	16	227.81	3	3	1	6.04564	5.80181	5.80604	5.47857	5.32984	5.5341			3.92577
A0A287AYR7	Q30KR1	Beta-defensin 109-like		unreviewed	Predicted	14.2	2	1	1	15.203	3	3	0	7.44185	7.2188	7.15884	6.74106	6.83407	6.59837
I3LKN8	Q86W25	Uncharacterized protein	NLRP13	unreviewed	Inferred from homology	2.2	2	2	2	112.9	3	2	1	5.50606	5.4325	5.45635	5.04595		5.1322	4.08607
Q95250	O00264	Membrane-associated progesterone receptor component 1	PGRMC1	reviewed	Evidence at protein level	14.4	2	2	2	21.609	3	3	1	6.52799	6.41328	6.36448	6.00719	5.91228	5.95047	5.01887
C5H0C6	Q96FW1	Ubiquitin thioesterase	OTUB1	unreviewed	Evidence at protein level	8.9	2	2	2	31.284	3	3	1	6.14067	6.0269	5.74875	5.55904	5.52286	5.51477	4.81458
A0A287A6K7	Q9HDC9	Adipocyte plasma membrane-associated protein	APMAP	unreviewed	Evidence at protein level	5.1	3	3	3	69.319	3	2	1	5.3962	5.47496	5.54816		5.02276	5.09416			3.99977
I3LPB8	P19623	Uncharacterized protein	SRM	unreviewed	Evidence at protein level	13	3	3	3	36.335	3	3	1	6.04794	5.73592	5.99352	5.31854	5.59491	5.61926	4.22233
A0A5G2RFY0	Q6PEW0	Serine protease 54	PRSS54	unreviewed	Evidence at protein level	28.7	10	10	10	40.811	3	3	0	7.0762	6.96305	7.08045	6.53894	6.4463	6.63514
A0A287AUR1	Q5T5P2	AIP3 domain-containing protein	KIAA1217	unreviewed	Evidence at protein level	3.5	3	3	3	132.08	3	3	0	5.78883	5.84059	5.80862	5.33686	5.47679	5.42724
A0A287BFT9	Q5THJ4	Vacuolar protein sorting-associated protein 13D isoform 2	VPS13D	unreviewed	Inferred from homology	0.8	4	4	4	472.87	3	3	1	5.9607	5.82602	5.82562	5.56865	5.30608	5.57043	3.08293
A0A287B719	P82909	28S ribosomal protein S36, mitochondrial	MRPS36	unreviewed	Evidence at protein level	84.3	9	9	9	11.463	3	3	1	8.13184	8.17076	8.29688	7.71262	7.51155	7.78471	5.76099
I3LHV1	Q9Y3Q7	Uncharacterized protein	LOC100049687	unreviewed	Predicted	12.4	9	8	8	83.532	3	3	1	7.27843	7.19535	7.19343	6.80258	6.75041	6.74896	4.46177
F1RRU8	Q8NA82	RING-CH-type domain-containing protein	MARCHF10	unreviewed	Predicted	4.7	3	3	3	90.876	3	2	0	6.1733	5.9233	5.88069		5.60557	5.61054
A0A480V9G7	O43924	Retinal rod rhodopsin-sensitive cGMP 3',5'-cyclic phosphodiesterase subunit delta	PDE6D	unreviewed	Evidence at protein level	33.3	4	4	4	17.362	3	2	1	6.57621	6.52103	7.59612		6.33961	6.51742	5.35197
A0A287BK89	P0DP74	Uncharacterized protein	LOC110257049	unreviewed	Predicted	30.4	2	2	2	8.8116	3	3	0	7.30047	7.2978	7.25773	6.73325	7.17832	6.60562
A0A287BPU6	O60266	Uncharacterized protein	ADCY3	unreviewed	Evidence at protein level	3.6	4	4	4	148.24	3	3	0	5.94964	5.90131	5.90861	5.23368	5.88026	5.60649
A0A480QBL1	Q8NFH5	Nucleoporin NUP53	NUP35	unreviewed	Inferred from homology	11.9	3	3	3	35.049	3	3	0	6.03985	5.95946	5.95276	5.58082	5.983	5.35127
F1SB53	P35998	26S proteasome AAA-ATPase subunit RPT1	PSMC2	unreviewed	Evidence at protein level	30.7	11	11	11	48.633	3	2	0	6.37927	6.20096	6.32027	6.31641	5.54129
F1S2H7	Q13576	Uncharacterized protein	IQGAP2	unreviewed	Evidence at protein level	3.6	5	5	5	169.36	3	2	1	5.34825	5.16856	5.21381	4.71638	5.15427				4.14675
A0A287BP00	P55957	BH3-interacting domain death agonist	BID	unreviewed	Evidence at protein level	5.3	1	1	1	21.107	3	2	0	5.68006	5.69095	5.65955	5.34463		5.40413
A0A287BL72	Q30KP9	Beta-defensin		unreviewed	Inferred from homology	9.5	2	2	2	9.8188	3	3	0	7.10209	6.93042	6.96862	6.6595	6.86168	6.30539
Q29594	P12277	Creatine kinase B-type	CKB	reviewed	Evidence at transcript level	26.5	6	6	6	42.657	3	2	1	6.19365	6.04387	6.01009		6.18053	5.31137	5.58998
I3LPU8	P14866	Uncharacterized protein	HNRNPL	unreviewed	Evidence at protein level	15.5	2	2	2	29.28	3	3	1	6.10626	6.26527	6.28258	5.8093	6.10009	5.77968	3.97455
A0A287AHB7	A6NC86	Uncharacterized protein		unreviewed	Predicted	27.1	4	4	4	16.084	3	3	1	7.39067	7.41253	7.4357	7.10041	6.83143	7.16711	4.45105
A0A5G2QJW9	P49788	Retinoic acid receptor responder protein 1 isoform X1	RARRES1	unreviewed	Inferred from homology	37.6	7	7	7	32.871	3	3	1	6.71901	6.75931	6.80444	6.54174	6.48622	6.24157			5.52418
I3LT46	Q6UW60	P/Homo B domain-containing protein	PCSK4	unreviewed	Inferred from homology	4.4	3	3	3	91.419	3	3	0	5.7272	5.79926	5.74863	5.61529	5.37999	5.45398
A0A286ZP34	Q4G0P3	ASH domain-containing protein	HYDIN	unreviewed	Predicted	24.7	20	20	20	114.69	3	3	1	7.30112	7.11264	7.12736	6.88283	6.75065	6.90168	4.17926
A0A5G2QBD4	P46782	Ribosomal_S7 domain-containing protein	RPS5	unreviewed	Evidence at protein level	11.2	1	1	1	14.763	3	3	1	6.91733	6.45617	6.39254	6.43009	6.0835	6.344	5.01974
A0A5G2RE71	P61160	Actin-related protein 2	ACTR2	unreviewed	Evidence at protein level	5.5	2	2	2	45.376	3	3	0	5.79356	5.4205	5.54148	5.29254	5.38494	5.3356
F1SH45	O75830	SERPIN domain-containing protein	SERPINI2	unreviewed	Inferred from homology	12.3	5	4	4	46.108	3	3	0	6.70209	6.59497	6.56605	6.43049	6.17817	6.42307
I3LE93	A4D1T9	Putative inactive serine protease 37	PRSS37	unreviewed	Predicted	30.6	6	6	6	26.42	3	3	1	7.00108	6.88806	6.83664	6.90664	6.44394	6.5222	4.89973
A0A480K058	Q6ICB0	Desumoylating isopeptidase 1	DESI1	unreviewed	Inferred from homology	22.2	4	4	4	20.231	3	3	1	7.62568	7.57267	7.51155	7.16041	7.23239	7.37243			5.68761
A0A287A809	Q9P0N9	TBC1 domain family member 7	TBC1D7	unreviewed	Predicted	19.1	4	4	4	33.891	2	3	1	5.91561		5.46832	5.45114	5.42264	5.49182	4.66073
F1S3P8	O15400	t-SNARE coiled-coil homology domain-containing protein	STX7	unreviewed	Evidence at protein level	24.7	3	3	3	27.316	3	3	1	6.29215	6.07	6.26399	6.06841	6.01678	5.82703	4.31515
M3VK32	P60510	Serine/threonine-protein phosphatase	PPP4C	unreviewed	Evidence at transcript level	15.3	3	3	3	35.08	3	3	0	6.24571	6.04005	6.06285	5.905	6.05254	5.72146
I3L780	Q9UHR5	SAP30-binding protein isoform X2	SAP30BP	unreviewed	Predicted	4.5	1	1	1	32.022	3	3	1	7.13764	5.89474	6.95316	6.68862	5.44367	7.21067	4.35725
I3LVS7	P61586	Transforming protein RhoA isoform 1	RHOA	unreviewed	Evidence at protein level	26.9	5	5	5	21.768	3	3	1	6.7685	6.62573	6.60892	6.40932	6.52887	6.38184	4.86955
A0A287AUP0	Q9BYT3	Protein kinase domain-containing protein	STK33	unreviewed	Inferred from homology	21.6	10	10	10	53.39	3	3	0	6.37672	6.41219	6.40405	6.4983	6.10127	5.97155
A0A287AG39	P14678	Small nuclear ribonucleoprotein-associated protein	SNRPB	unreviewed	Inferred from homology	25.1	6	6	6	23.67	3	3	1	6.52393	6.72905	6.7468	6.58083	6.27681	6.48615	4.01511
A0A287AZ57	P37198	Nsp1_C domain-containing protein	NUP62	unreviewed	Evidence at protein level	23	6	6	6	49.124	3	3	1	6.87585	6.69783	6.66018	6.54219	6.5577	6.4792	4.58414
F1SE42	Q9Y3Q7	Uncharacterized protein	ADAM3A	unreviewed	Predicted	21.6	14	14	13	82.998	3	3	1	7.28634	7.1837	7.22165	7.12103	6.91159	7.03902	4.56448
A0A286ZMI3	O94985	Uncharacterized protein	CLSTN1	unreviewed	Evidence at protein level	7	5	5	5	106.52	3	3	0	5.88451	5.66287	5.64877	5.31167	5.97318	5.4833
F1S6M0	Q9UL33	Uncharacterized protein	TRAPPC2L	unreviewed	Inferred from homology	30.4	2	2	2	15.782	3	3	1	6.23241	6.11267	7.87591	6.26649	6.63261	6.6346			5.58703
I3LV17	P11234	Ras-related protein Ral-B	RALB	unreviewed	Evidence at protein level	27.7	4	1	1	23.392	3	2	0	6.01267	5.85572	5.8515	5.83097		5.76664
A0A5G2R3I8	P11279	Uncharacterized protein	LAMP1	unreviewed	Evidence at protein level	5	2	2	2	42.518	3	3	0	6.47264	6.26463	6.31733	6.17949	6.13236	6.318
F1RI16	Q9UHB7	Uncharacterized protein	AFF4	unreviewed	Inferred from homology	1.6	2	2	2	124.85	3	3	1	5.17438	4.75341	4.85895	4.87247	4.7662	4.84402			3.52573
A0A5G2QKV8	Q53GD3	Choline transporter-like protein 4	SLC44A4	unreviewed	Evidence at protein level	3.3	2	1	1	66.395	3	3	1	5.32069	5.80363	5.78964	5.8195	5.85812	4.91303	4.01017
A0A286ZIC1	P06396	Actin-depolymerizing factor	GSN	unreviewed	Inferred from homology	1.5	1	1	1	80.782	3	3	0	5.36584	5.23629	4.99396	5.07482	5.162	5.07324
A0A287A021	P61970	Uncharacterized protein	NUTF2	unreviewed	Evidence at protein level	62.1	4	4	4	11.873	3	3	1	7.80223	7.38189	7.28332	7.32094	7.36511	7.323	5.08973
F1S0D8	Q92575	UBX domain-containing protein 4	UBXN4	unreviewed	Evidence at protein level	6.5	2	2	2	56.592	3	3	0	5.42661	5.38428	5.91376	5.44581	5.50738	5.44497
A0A286ZYM9	Q6ZU80	Uncharacterized protein	CEP128	unreviewed	Predicted	8.2	7	7	7	129.15	2	3	0		4.67388	5.85406	5.63837	4.55423	5.43992
A0A287BAI0	A0A1B0GVZ9	Transmembrane protein 269	TMEM269	unreviewed	Predicted	9.2	1	1	1	22.71	3	3	0	6.44872	6.60749	6.7553	6.52593	6.50907	6.40968
I3LDC7	O75874	Isocitrate dehydrogenase [NADP]	IDH1	unreviewed	Evidence at protein level	5.2	2	2	2	52.188	3	2	0	5.45454	5.16062	5.06002	5.29938		5.10731
A0A287APJ0	Q8WVJ2	CS domain-containing protein	NUDCD2	unreviewed	Predicted	40.5	4	4	4	17.806	3	3	1	6.83531	6.61579	6.79086	6.84425	6.53794	6.65129	5.26472
F1RZR6	O60888	Uncharacterized protein	CUTA	unreviewed	Evidence at protein level	26.2	3	3	3	21.67	3	3	0	6.33076	6.53078	6.53832	6.38191	6.62293	6.23404
A0A5G2QZ76	Q9BY14	UPAR/Ly6 domain-containing protein	TEX101	unreviewed	Evidence at protein level	23.4	6	6	6	26.064	3	3	1	7.74943	7.6557	7.66434	7.60802	7.5903	7.66986	5.43053
A0A5G2QL29	Q9H7X7	Uncharacterized protein	IFT22	unreviewed	Evidence at protein level	33.5	3	3	3	17.585	3	3	1	6.64866	6.4743	6.15269	6.67602	6.49304	5.99965	4.58296
A0A5G2R6H5	Q9BW83	Uncharacterized protein	IFT27	unreviewed	Evidence at protein level	11.4	1	1	1	20.384	3	2	0	5.43297	5.16944	5.1179		5.20523	5.20807
A0A286ZXJ6	Q08209	Serine/threonine-protein phosphatase	PPP3CA	unreviewed	Evidence at protein level	9.2	3	3	3	56.393	3	2	1	5.61053	5.77201	5.831	5.8512	5.57746		4.53777
A0A5G2QK56	P16870	Uncharacterized protein	CPE	unreviewed	Evidence at protein level	15.6	5	5	5	48.341	3	3	0	6.1115	5.97982	6.01263	5.90358	6.02226	6.14977
F1SAT2	Q9H112	Cystatin 11	CST11	unreviewed	Evidence at protein level	17.5	1	1	1	15.939	3	3	0	6.30636	6.03898	6.03153	6.11488	6.13526	6.10802
A0A5G2QXF8	Q6WN34	Uncharacterized protein	CHRDL2	unreviewed	Evidence at protein level	8.3	3	3	3	45.661	3	2	0	5.64114	5.83494	5.72141		5.89118	5.55341
A0A480UBK2	P05186	Alkaline phosphatase	ALPL	unreviewed	Evidence at protein level	12	5	5	5	63.27	3	3	0	5.89797	5.39505	5.56502	5.73189	5.6352	5.51789
F1SNU9	Q6ZNJ1	Uncharacterized protein	NBEAL2	unreviewed	Inferred from homology	1.4	2	2	2	294.33	3	3	0	6.40185	6.19471	5.50876	6.11177	6.03937	5.96087
F1SNW2	Q9UI38	Peptidase S1 domain-containing protein		unreviewed	Predicted	26	3	3	3	21.967	3	3	0	6.6968	6.6501	6.60335	6.64593	6.69185	6.63926
A0A287B324	Q0VDD8	Uncharacterized protein		unreviewed	Predicted	6.1	3	3	3	68.59	3	2	0	5.36899	5.25804	5.24341	5.3478		5.34001
F1SKP7	P49674	Protein kinase domain-containing protein	LOC100523244	unreviewed	Inferred from homology	23.4	6	6	6	42.099	3	3	1	6.30963	5.99855	6.09503	6.17918	6.19301	6.10867	4.87868
A0A286ZU24	Q9BRK5	Uncharacterized protein	SDF4	unreviewed	Evidence at protein level	18.8	6	6	6	43.124	3	3	0	6.35818	6.14768	6.07251	6.28677	6.14857	6.22807
F1SIW4	Q9BWX1	PHD finger protein 7 isoform X1	PHF7	unreviewed	Predicted	29.9	7	7	7	43.964	3	3	1	6.71661	6.66403	6.51232	6.73914	6.55672	6.69653	4.52602
A0A286ZV95	P49755	Transmembrane emp24 domain-containing protein 10	TMED10	unreviewed	Evidence at protein level	12.8	2	2	2	24.91	3	2	1	5.94391	5.76037	5.72832		5.68522	5.98245	4.58157
A0A286ZXF6	P48304	C-type lectin domain-containing protein	REG4	unreviewed	Predicted	19.5	3	3	3	18.247	3	3	1	6.50342	6.33664	6.5532	6.43016	6.52407	6.56474	4.02173
A0A286ZPD7	Q9Y3B3	Transmembrane emp24 domain-containing protein 7	TMED7	unreviewed	Evidence at protein level	8.4	1	1	1	25.35	3	2	1	5.86214	5.59845	5.54526	5.72455		5.77052		4.8742
A0A287AUR7	Q502W7	DUF4200 domain-containing protein	CCDC38	unreviewed	Predicted	17	9	9	9	65.807	3	3	1	6.32711	6.23507	6.18404	6.40126	6.24373	6.27864		4.62262
I3LQ01	O14967	Uncharacterized protein	CLGN	unreviewed	Evidence at protein level	8.7	5	5	4	69.766	3	3	1	5.32241	5.40564	5.43462	5.14968	5.6761	5.54251		2.76094
A0A287BER4	A8MYV0	Uncharacterized protein	DCDC2C	unreviewed	Predicted	4.2	3	3	3	81.448	3	3	1	5.36324	5.38659	5.16367	5.51607	5.06752	5.5408	3.89568
A0A287B8P2	Q12830	Uncharacterized protein	BPTF	unreviewed	Evidence at protein level	1.8	4	4	4	268.95	3	3	1	6.04108	5.8571	5.7246	5.98035	5.78728	6.07251	4.65795
A0A287AV76	O95816	BAG domain-containing protein	BAG2	unreviewed	Evidence at protein level	12.9	2	2	2	23.644	3	3	0	5.53006	5.54285	5.48012	5.55348	5.63142	5.58066
A0A5G2RAX9	A6NM11	Uncharacterized protein		unreviewed	Predicted	16.3	9	3	3	145.75	3	3	0	6.90629	6.70085	6.71598	6.97358	6.85728	6.73216
A0A287AUN3	P60153	Inactive ribonuclease-like protein 9	RNASE9	unreviewed	Evidence at protein level	9.5	2	2	2	25.292	3	3	0	5.97821	5.75881	5.86708	5.99353	5.77028	6.08336
I3L957	Q6JVE9	Lipocalin 8	LCN8	unreviewed	Evidence at protein level	18.8	3	3	3	17.681	3	3	1	6.20303	6.42542	6.39876	6.38396	6.43435	6.48323	4.44932
A0A286ZSF9	Q8NA61	Protein chibby homolog 2	CBY2	unreviewed	Inferred from homology	7.3	4	4	4	54.665	3	3	1	5.80996	5.77108	5.73336	5.90949	5.83764	5.85025		3.20341
A0A287BQB3	O95925	Uncharacterized protein		unreviewed	Predicted	36.9	5	5	5	17.252	3	3	1	6.86311	6.77619	6.77467	6.84245	6.76335	7.12261	4.95486
A1E295	P07858	Cathepsin B	CTSB	reviewed	Evidence at protein level	7.8	2	2	2	36.9	2	3	0	5.90532	5.77422		6.35468	5.65139	5.75483
P51779	P00746	Complement factor D	CFD	reviewed	Evidence at transcript level	13.9	3	3	3	27.763	3	3	0	6.31249	6.22225	6.14761	6.50786	6.39872	6.10212
F1S5G0	P51157	Uncharacterized protein	RAB28	unreviewed	Evidence at protein level	10.2	3	3	3	24.085	3	2	1	6.00915	6.03399	5.35472	5.89938	5.86693				4.49383
A0A287BBP6	P56377	AP complex subunit sigma	AP1S2	unreviewed	Inferred from homology	6.7	1	1	1	19.476	3	3	1	5.7084	5.76696	5.69481	5.85982	5.7069	5.91642	4.63311
I3LLU0	Q8N335	Glycerol-3-phosphate dehydrogenase [NAD(+)]	GPD1L	unreviewed	Evidence at protein level	17.9	7	1	1	39.49	3	2	0	6.56561	6.33756	6.3205	6.44218		6.66682
F1SMX5	Q9Y376	Calcium-binding protein 39	CAB39	unreviewed	Evidence at protein level	14.1	3	3	3	39.927	3	3	1	6.43415	6.18452	6.09975	6.31469	6.32944	6.46656	4.19465
Q007T2	P60953	Cell division control protein 42 homolog	CDC42	reviewed	Evidence at transcript level	28.3	4	4	4	21.258	3	3	1	5.78534	5.66487	5.80345	5.99072	6.10653	5.54668	5.45747
F2Z555	Q9NYR9	NF-kappa-B inhibitor-interacting Ras-like protein 2 isoform a	NKIRAS2	unreviewed	Evidence at protein level	16.8	3	3	3	21.508	3	3	1	6.64486	6.55449	6.4055	6.66189	6.5485	6.81767			4.60361
A0A5G2QQ05	Q92805	GRIP domain-containing protein	GOLGA1	unreviewed	Evidence at protein level	4.5	3	3	3	85.073	3	3	1	5.77712	5.62192	5.56322	5.75069	5.81839	5.78295		4.08289
A0A287B6T6	Q03426	Mevalonate kinase	MVK	unreviewed	Evidence at protein level	7	2	2	2	43.328	2	3	0	6.6485		6.64116	6.82172	6.80679	6.68229
F1SC52	Q9UJ99	Cadherin-22 isoform X1	CDH22	unreviewed	Predicted	3.9	2	2	2	89.078	3	3	0	5.97934	6.01187	5.9208	6.21614	6.08803	6.04202
A0A5G2RIP2	O75695	Protein XRP2	RP2	unreviewed	Evidence at protein level	12.5	4	4	4	36.889	3	3	0	5.76616	5.75364	5.51395	5.83952	5.49617	6.14727
A0A287BL44	Q9H2U9	Uncharacterized protein	ADAM7	unreviewed	Evidence at protein level	6.7	4	4	4	76.757	3	3	1	5.16926	5.42838	5.3511	5.23517	5.67653	5.45784	3.60258
F1RR05	Q8WVC6	Uncharacterized protein	DCAKD	unreviewed	Evidence at protein level	35.1	6	6	6	26.256	3	3	1	6.40652	6.29691	6.33742	6.66205	6.25873	6.61223	4.71335
P50578	P14550	Aldo-keto reductase family 1 member A1	AKR1A1	reviewed	Evidence at protein level	3.1	1	1	1	36.582	2	3	0	5.13075	5.36946		4.88125	5.65497	5.58144
F1SAR7	Q96JQ2	Uncharacterized protein	CLMN	unreviewed	Evidence at protein level	6.3	5	5	5	111.1	3	3	1	5.89571	5.65324	5.67804	6.04891	5.69444	5.95302			4.2615
A0A5G2QAW2	P08962	Tetraspanin	CD63	unreviewed	Evidence at protein level	16.6	5	5	5	25.611	3	3	1	6.75837	6.83472	6.80999	7.10309	7.08246	6.75383	4.84793
F1SHA2	P21695	Glycerol-3-phosphate dehydrogenase [NAD(+)]	GPD1	unreviewed	Evidence at protein level	7.3	2	1	1	31.909	3	3	1	6.89884	6.7171	6.63924	7.11019	6.75941	7.0209	4.54786
I3LPZ5	Q99963	Uncharacterized protein	SH3GL3	unreviewed	Inferred from homology	15.6	5	5	5	41.119	2	3	0	5.87743	5.77967		5.9675	5.99083	6.07719
A0A5G2QFM5	Q9NYF8	Uncharacterized protein	BCLAF1	unreviewed	Evidence at protein level	2.6	2	2	2	85.226	3	3	1	5.94301	6.59937	6.54723	6.88343	6.40588	6.47945	3.68207
F1SAL6	Q8WVD3	RING-type E3 ubiquitin transferase	RNF138	unreviewed	Predicted	58	11	11	11	28.218	3	3	1	7.26923	7.12804	7.06878	7.52393	7.28103	7.45324	4.99392
A0A5G2R154	Q09028	WD_REPEATS_REGION domain-containing protein	RBBP4	unreviewed	Evidence at protein level	25.4	6	6	6	46.245	3	2	0	6.56641	5.93597	5.98346	6.35118		6.49966
I3LHX0	Q53HC9	EARP and GARP complex-interacting protein 1	EIPR1	unreviewed	Evidence at protein level	10.6	2	2	2	43.27	3	3	0	5.47493	5.31521	5.49065	5.53672	6.01077	5.41471
A0A286ZJF2	Q2KHT4	Uncharacterized protein	GSG1	unreviewed	Inferred from homology	5.3	1	1	1	35.207	3	3	0	5.71689	5.9539	5.68312	6.03403	5.98322	6.09454
A0A5G2RNN3	Q03169	Uncharacterized protein	TNFAIP2	unreviewed	Inferred from homology	11	6	6	6	73.141	2	3	0		5.00856	4.98418	4.67886	5.55328	5.63899
A0A286ZNC8	Q9UG56	Phosphatidylserine decarboxylase proenzyme, mitochondrial	PISD	unreviewed	Inferred from homology	7.3	2	2	2	46.579	2	3	0	6.09353		5.87308	6.23361	6.2402	6.21299
A0A287BI36	Q96HC4	PDZ and LIM domain protein 5	PDLIM5	unreviewed	Evidence at protein level	19.2	3	3	3	23.839	3	3	0	6.12503	5.85651	5.89972	6.06893	6.74385	5.89758
A0A5G2Q6V7	P78368	Non-specific serine/threonine protein kinase	CSNK1G2	unreviewed	Inferred from homology	18.8	7	7	3	47.258	3	3	1	6.33494	6.18915	6.03854	6.57942	6.28874	6.54632	4.24797
A0A287BCT3	Q5T124	SEP domain-containing protein	UBXN11	unreviewed	Predicted	46.7	15	15	15	49.964	3	3	1	6.73279	6.54484	6.5192	6.95535	6.68957	7.06262	4.63429
A0A287ABD4	Q9NYZ2	Uncharacterized protein	SLC25A37	unreviewed	Inferred from homology	44.8	9	9	9	37.14	3	3	0	6.86288	6.73987	6.69021	7.25907	6.94505	7.02272
A0A5G2RAZ5	Q9NUQ2	PlsC domain-containing protein	AGPAT5	unreviewed	Evidence at protein level	26.9	7	7	7	38.034	2	3	0	6.33459	6.22076		6.57714	6.43476	6.67224
A0A287BB33	Q15833	Syntaxin-binding protein 2	STXBP2	unreviewed	Evidence at protein level	37.5	20	20	20	72.888	3	3	1	6.43106	6.29669	6.29179	6.6196	6.56737	6.78584		3.1707
P80276	P15121	Aldo-keto reductase family 1 member B1	AKR1B1	reviewed	Evidence at protein level	16.1	3	3	3	35.868	3	3	0	5.4516	5.57101	5.66382	5.64285	5.74681	6.17041
F1SN51	P49441	Inositol polyphosphate 1-phosphatase isoform X1	INPP1	unreviewed	Evidence at protein level	3	1	1	1	44.5	3	3	1	5.49584	5.38645	5.28549	5.5991	5.64025	5.78214	4.21906
A0A5G2RMF7	P61916	Epididymal secretory protein E1	NPC2	unreviewed	Evidence at protein level	40.9	5	5	5	16.815	3	3	0	6.40149	5.98577	6.26368	6.58741	6.40461	6.62679
A0A287A604	Q08380	Galectin-3-binding protein	LGALS3BP	unreviewed	Predicted	15.7	5	5	5	56.098	3	3	0	6.1087	5.74603	6.0323	6.0816	6.4756	6.28235
A0A287AC59	Q6JVE9	Lipocln_cytosolic_FA-bd_dom domain-containing protein	LCN5	unreviewed	Evidence at protein level	38.3	7	7	7	19.819	3	3	1	7.0472	6.42298	6.42338	7.39231	6.66294	6.95239	5.44436
Q8SQ26	Q9Y2S2	Lambda-crystallin homolog	CRYL1	reviewed	Evidence at transcript level	10.2	3	3	3	35.127	2	3	0	5.75859		5.29296	6.10941	5.42602	5.95927
A0A287BGA5	Q96C92	Endosome-associated-trafficking regulator 1	ENTR1	unreviewed	Inferred from homology	23.2	7	7	7	36.296	3	3	0	6.15785	6.01737	5.96816	6.45729	6.3167	6.45079
A0A287BDF8	Q9NPH2	Inositol-3-phosphate synthase 1	ISYNA1	unreviewed	Inferred from homology	7.2	3	3	3	54.838	3	3	0	5.56582	5.31687	5.52039	5.61817	5.84577	5.96368
A0A287AFA0	O15393	Uncharacterized protein	TMPRSS2	unreviewed	Predicted	12.4	5	5	5	57.516	3	3	0	5.90703	5.97407	5.81952	6.31161	6.31359	6.18121
P00503	P17174	Aspartate aminotransferase, cytoplasmic	GOT1	reviewed	Evidence at protein level	37.5	8	8	8	46.474	3	3	1	5.85365	5.90878	5.94626	6.31473	6.34406	6.15948	4.6761
A0A5G2RB24	Q8IWA6	Uncharacterized protein	CCDC60	unreviewed	Predicted	5.3	2	2	2	58.877	3	3	1	7.06058	6.86119	6.84415	7.3582	7.28807	7.40011	5.18769
Q8MIR4	Q13057	Bifunctional coenzyme A synthase	COASY	reviewed	Evidence at protein level	2.1	1	1	1	61.748	2	3	0	5.13846		4.89545	5.274	5.30203	5.39433
A0A286ZWV2	Q96SB4	Protein kinase domain-containing protein	SRPK1	unreviewed	Evidence at protein level	5.1	2	2	2	62.001	3	3	1	5.60759	5.338	5.39161	5.70531	5.83896	5.86255	4.25657
A0A5G2R860	P08253	72 kDa gelatinase	MMP2	unreviewed	Evidence at protein level	12	3	3	3	68.669	3	2	0	5.40817	5.42055	5.29901	5.83419	5.60113
A0A480XNH5	Q9BQ69	O-acetyl-ADP-ribose deacetylase MACROD1 isoform X1	MACROD1	unreviewed	Evidence at protein level	33	11	11	11	36.262	3	3	1	6.86393	6.673	6.60997	7.31746	7.05645	7.09833	4.272
A0A5G2R1R4	Q8WWX0	Uncharacterized protein	ASB5	unreviewed	Predicted	28.6	4	4	4	30.305	3	3	1	6.56831	6.37632	6.55036	6.91805	6.77508	7.08846	4.87453
A0A287ARI1	O00303	Eukaryotic translation initiation factor 3 subunit F	EIF3F	unreviewed	Inferred from homology	8	2	2	2	36.322	3	3	0	5.99359	6.02502	5.94002	6.36853	6.36244	6.43056
A0A287B2U6	O00161	Synaptosomal-associated protein	SNAP23	unreviewed	Evidence at protein level	29.9	5	5	5	23.258	3	3	1	6.25142	5.99458	5.88202	6.51079	6.26874	6.57312	3.82674
I3LH35	Q9H0A9	Uncharacterized protein	SPATC1L	unreviewed	Predicted	25.9	7	6	6	37.92	3	3	1	6.19857	6.21005	6.14016	6.72783	6.45463	6.62084	4.42178
F1S770	Q68CQ1	Uncharacterized protein	MROH7	unreviewed	Predicted	3.9	3	3	3	133.27	3	3	0	4.98349	5.2033	5.16005	5.19229	5.70814	5.51231
A0A5G2RAM0	Q93088	Hcy-binding domain-containing protein	BHMT	unreviewed	Evidence at protein level	13.9	4	4	4	43.79	2	3	0		5.63996	5.26217	5.92861	5.5781	6.14591
A0A286ZUK6	Q13630	GDP-4-keto-6-deoxy-D-mannose-3,5-epimerase-4-reductase	TSTA3	unreviewed	Evidence at protein level	37.7	12	12	12	42.697	3	3	1	6.1294	6.13586	6.07635	6.51981	6.39101	6.71621	4.38232
A0A286ZUV8	P63241	Eukaryotic translation initiation factor 5A	EIF5A	unreviewed	Evidence at protein level	48.1	5	5	5	16.832	3	3	1	7.03535	6.65462	6.67803	7.31881	7.27747	7.19532	5.3429
A0A287AVY3	Q96LU5	Mitochondrial inner membrane protease subunit	IMMP1L	unreviewed	Inferred from homology	12	3	3	3	18.585	3	3	0	6.03635	5.83789	6.02375	6.50975	6.19382	6.4681
A0A5G2RCY9	O75935	Uncharacterized protein	DCTN3	unreviewed	Evidence at protein level	39.2	6	6	6	18.032	3	3	0	6.01728	6.04587	5.93507	6.24368	6.57811	6.54841
A0A286ZKH9	O00560	Uncharacterized protein	SDCBP	unreviewed	Evidence at protein level	28.2	9	9	9	32.429	3	3	0	6.17679	6.28076	6.23409	6.76894	6.83594	6.52098
A0A287BPV4	Q9NXG0	Uncharacterized protein	CNTLN	unreviewed	Predicted	9.7	10	10	10	154.34	3	3	1	5.34471	5.43729	5.49736	5.85066	5.90647	5.79898	4.41081
A0A287AJ48	P35813	Protein-serine/threonine phosphatase	PPM1A	unreviewed	Evidence at protein level	27.5	7	7	6	42.445	3	3	1	6.2955	5.41234	6.06659	6.36275	6.43135	6.36312			3.54079
A0A5G2QNW8	Q96JB1	Uncharacterized protein		unreviewed	Inferred from homology	36.6	17	17	16	48.447	3	3	1	6.64469	6.83617	6.78655	7.34179	7.19318	7.4222	5.05019
A0A5G2QXG4	P15289	Sulfatase domain-containing protein	ARSA	unreviewed	Evidence at protein level	19.8	8	8	8	54.758	3	3	0	6.36342	6.40776	6.29861	6.71579	6.90576	7.0553
A0A5G2QB97	Q53TS8	Uncharacterized protein	C2CD6	unreviewed	Predicted	13.4	19	19	19	205.02	3	3	1	5.5246	5.59067	6.22417	6.37136	6.23651	6.17676	3.98251
Q2EN75	P06703	Protein S100-A6	S100A6	reviewed	Inferred from homology	27.8	2	2	2	10.059	3	3	0	6.35564	6.3516	6.32554	6.85766	6.98859	6.80826
A0A287A5L7	O14782	Kinesin-like protein	KIF3C	unreviewed	Inferred from homology	3	3	3	3	89.307	3	3	0	5.60141	5.3825	5.44908	6.0844	5.76793	6.05212
M3TYQ4	Q14156	EFR3-like A	EFR3A	unreviewed	Evidence at protein level	7.7	6	6	6	92.851	3	3	0	5.69917	5.41567	5.46599	6.11631	5.78606	6.16941
F1SGN4	Q8TEX9	Importin N-terminal domain-containing protein	IPO4	unreviewed	Predicted	4.4	3	3	3	117.68	2	3	1	5.1738		5.04497	5.72833	5.83274	5.13373	3.71594
F1RMR6	Q9NZL4	Hsp70-binding protein 1 isoform X2	HSPBP1	unreviewed	Evidence at protein level	12	2	2	2	39.112	3	3	0	5.31347	5.59982	5.69586	5.96839	6.047	6.11381
F1SEE9	Q5SQS8	Uncharacterized protein	C14H10orf120	unreviewed	Evidence at protein level	15.2	3	3	3	24.096	3	3	0	5.89964	5.76237	5.817	6.38222	6.2072	6.50782
A0A480F0X7	Q92878	DNA repair protein RAD50	RAD50	unreviewed	Evidence at protein level	2.6	2	2	2	139.36	2	3	0	5.24625		5.04258	5.5161	5.76052	5.54526
F1S1G0	P60228	Eukaryotic translation initiation factor 3 subunit E	EIF3E	unreviewed	Evidence at protein level	12.1	4	4	4	52.22	3	3	0	5.58041	5.47976	5.4221	5.95682	5.89918	6.17281
F1SSA4	Q96M95	Coiled-coil domain-containing protein 42A	CCDC42	unreviewed	Predicted	43	11	11	11	37.827	3	3	0	6.55215	6.45665	6.37306	7.17857	7.10765	6.89996
I3LPE2	Q9BW30	Uncharacterized protein	TPPP2	unreviewed	Evidence at protein level	52	7	7	7	18.539	3	3	1	6.75318	6.76453	6.65757	7.39578	7.25871	7.41953	4.79563
A0A5G2QN66	P07237	Protein disulfide-isomerase	P4HB	unreviewed	Inferred from homology	7.8	4	4	4	54.377	3	3	1	5.12917	5.01456	5.12067	5.47731	5.66103	5.61993		2.78199
F1SKB9	Q9Y2B1	UDP-D-xylose:ribitol-5-phosphate beta1,4-xylosyltransferase isoform 1	RXYLT1	unreviewed	Predicted	2.3	1	1	1	51.638	3	3	0	5.60313	5.34992	5.57086	6.06506	6.18512	5.97373
A0A287B5Q7	P48556	26S proteasome non-ATPase regulatory subunit 8	PSMD8	unreviewed	Evidence at protein level	9.1	3	3	3	39.732	2	3	0	5.29732		5.35801	5.75491	5.97646	5.83582
A0A5G2R419	Q14393	Uncharacterized protein	GAS6	unreviewed	Predicted	5.8	3	3	3	71.685	2	3	0	4.98258		4.70974	5.04844	5.46303	5.49857
A0A286ZZ41	Q9Y2I8	WD_REPEATS_REGION domain-containing protein	WDR37	unreviewed	Evidence at protein level	24.8	8	8	8	54.586	3	3	1	5.64478	5.92829	5.78884	6.46745	6.35104	6.34729	4.15987
A0A287BDT8	A6NDG6	Uncharacterized protein	PGP	unreviewed	Evidence at protein level	42.7	11	11	11	34.29	3	3	0	6.30477	6.08782	5.96255	6.68481	6.75168	6.83635
A0A286ZU72	Q9H078	Uncharacterized protein	CLPB	unreviewed	Evidence at protein level	16.2	9	9	9	80.251	3	3	1	5.85075	5.54841	5.62659	6.36853	6.20178	6.2647	3.50113
A0A480LC98	Q3ZCQ8	Mitochondrial import inner membrane translocase subunit TIM50	TIMM50	unreviewed	Evidence at protein level	36.9	11	11	11	39.982	3	3	1	6.66291	6.31141	6.39596	7.19363	7.0327	7.18955	4.35976
A0A287AKY9	Q9Y613	Uncharacterized protein	FHOD1	unreviewed	Evidence at protein level	2.8	2	2	2	114.95	3	3	1	5.3983	5.15076	5.3351	5.88448	5.75737	5.9449	4.13046
F1SGJ3	O75369	Uncharacterized protein	FLNB	unreviewed	Evidence at protein level	0.9	2	2	2	272.07	3	3	1	5.83956	5.73343	5.74789	6.39076	6.37544	6.43895	3.45775
F1SDZ2	P54803	Galactocerebrosidase	GALC	unreviewed	Inferred from homology	5.7	4	4	4	77.22	3	3	0	5.42841	5.24895	5.63619	6.21479	5.76953	6.11955
I3L7N8	Q12798	Centrin 1	CETN1	unreviewed	Evidence at protein level	34.5	5	5	4	18.972	3	3	0	6.38867	6.39041	6.4777	7.24778	6.87114	7.26387
A0A287AN77	Q6ZNM6	Uncharacterized protein	TEX43	unreviewed	Predicted	43.4	7	7	7	16.54	3	3	1	7.08379	6.75503	6.81461	7.67299	7.4787	7.78764	4.77341
F1SB46	Q86UC2	Uncharacterized protein	RSPH3	unreviewed	Inferred from homology	20.7	11	11	11	61.521	3	3	1	6.71057	6.46355	6.49596	7.36194	7.23188	7.27268	4.68787
F1RPV0	Q8N6U8	G_PROTEIN_RECEP_F1_2 domain-containing protein	GPR161	unreviewed	Inferred from homology	4.2	2	2	2	60.811	2	3	1	6.87392	6.4843		7.42535	7.3566	7.4263	4.56277
F1SBK5	Q9NU02	ANK_REP_REGION domain-containing protein	ANKEF1	unreviewed	Predicted	41	28	28	28	86.901	3	3	1	6.44635	6.26586	6.26628	7.08867	6.97799	7.06224	3.91042
A0A287ANN3	Q8NE28	Protein kinase domain-containing protein	STKLD1	unreviewed	Predicted	18.5	8	8	8	66.684	3	3	1	5.8405	6.04829	5.77428	6.59178	6.42872	6.67729	4.8907
K7GQS5	P13797	Uncharacterized protein	PLS3	unreviewed	Evidence at protein level	13.9	6	6	6	63.85	3	3	1	5.47702	5.3665	5.17653	5.82105	6.07624	5.994			4.30263
A0A5G2QPK4	Q9UIJ7	GTP:AMP phosphotransferase AK3, mitochondrial	AK3	unreviewed	Evidence at protein level	43.2	7	7	7	25.593	3	3	0	6.2907	6.147	6.02028	6.82167	6.85137	6.9282
I3L940	Q68CQ1	Uncharacterized protein	MROH5	unreviewed	Predicted	33.1	30	30	30	145.03	3	3	1	5.89353	6.01666	6.04836	6.5658	6.88289	6.61536	4.34502
A0A5G2QJ21	Q16881	Thioredoxin-disulfide reductase	TXNRD1	unreviewed	Evidence at protein level	7.4	3	3	3	71.33	2	3	0		5.04887	5.46471	5.94458	5.7474	6.12979
A0A5G2QW05	P00450	Uncharacterized protein	CP	unreviewed	Evidence at protein level	3	3	3	1	117.74	3	3	0	4.77226	4.59409	4.43955	5.26105	5.3161	4.94169
I3LQX1	Q2M329	Coiled-coil domain-containing protein 96	CCDC96	unreviewed	Predicted	22.3	10	10	10	63.192	2	3	1	6.3323	5.61367		6.74228	6.49244	6.80142	3.63192
I3LT29	A6NCM1	ATPase_AAA_core domain-containing protein	IQCA1L	unreviewed	Predicted	26.9	16	16	16	94.958	3	3	0	6.18256	6.07155	6.11461	6.9043	6.86778	6.88852
F1S2N5	Q7RTR2	Uncharacterized protein	LRRC74A	unreviewed	Predicted	23.1	8	8	8	44.373	3	3	1	6.06513	6.06405	5.87536	6.78107	6.62009	6.88118	4.26501
A0A5S6G1W3	Q13505	Metaxin-1	MTX1	unreviewed	Inferred from homology	20.1	8	8	8	50.936	3	3	1	6.20363	6.03719	6.04906	6.90357	6.75518	6.95551	4.44163
F1SS14	Q8N6Q1	Transmembrane and coiled-coil domains 5A	TMCO5A	unreviewed	Predicted	13.2	5	5	5	36.085	3	3	1	6.35681	6.11618	6.30285	7.15005	7.11022	6.91662	5.18929
F1SN25	Q86WT6	Uncharacterized protein	TRIM69	unreviewed	Predicted	7.6	4	4	4	57.598	3	3	0	5.22149	5.26644	5.46802	6.15327	5.9632	5.89685
F1RG75	P15735	Phosphorylase kinase	PHKG2	unreviewed	Evidence at protein level	20.9	5	5	5	46.556	3	3	0	5.49282	5.57155	5.68086	6.13586	6.37146	6.41095
A0A286ZWI1	P09972	Fructose-bisphosphate aldolase	ALDOC	unreviewed	Evidence at protein level	28.6	9	3	3	39.376	3	3	1	5.84251	5.80372	5.83563	6.80654	6.33802	6.62167	4.17629
A0A287BR64	Q96LM5	Chromosome 4 open reading frame 45	C4orf45	unreviewed	Predicted	20.9	3	3	3	22.686	3	3	0	5.64604	6.14628	6.07306	6.73668	6.63438	6.80182
F1STB2	Q99932	Uncharacterized protein	SPAG8	unreviewed	Predicted	42.9	17	17	17	53.496	3	3	1	6.47673	6.33421	6.38065	7.27582	7.17647	7.23952	4.26406
A0A5G2QEM5	Q96M83	Uncharacterized protein		unreviewed	Predicted	14.4	7	7	7	52.145	3	3	1	6.24361	5.6215	5.63406	6.777	6.46223	6.56734	4.50275
A0A287BHC0	Q2M243	Uncharacterized protein	CCDC27	unreviewed	Predicted	37.7	21	21	21	68.135	3	3	0	6.20882	6.25705	6.09864	7.09968	6.95664	7.02979
F1SMZ3	P57775	F-box only protein 36	FBXO36	unreviewed	Predicted	23.9	3	3	3	22.125	3	3	0	6.03798	5.83896	5.77234	6.69278	6.60977	6.78526
A0A5G2QHW7	O00743	Serine/threonine-protein phosphatase	PPP6C	unreviewed	Evidence at protein level	31.8	8	8	8	32.532	3	3	1	5.87551	5.69835	5.73352	6.54954	6.48724	6.67699	4.0244
F1SPB5	Q7Z4T9	CFAP91 domain-containing protein	MAATS1	unreviewed	Predicted	28.5	22	22	22	89.634	3	3	1	6.34821	6.1738	6.19376	7.1799	6.98905	7.16397	4.19615
F6Q2A5	Q08257	Quinone oxidoreductase	CRYZ	unreviewed	Inferred from homology	51.7	10	10	10	31.62	3	3	1	6.18256	5.81977	6.20401	6.91559	6.74621	7.11648	3.89167
F1RFD4	Q96IX5	Uncharacterized protein	ATP5MD	unreviewed	Evidence at protein level	44.8	3	3	3	6.4255	3	3	1	7.12424	7.0187	7.24603	8.25169	7.94027	8.19918	5.53815
A0A287B5K7	Q9GZT4	L-serine ammonia-lyase	SGSM2	unreviewed	Predicted	25.6	5	5	5	37.773	3	3	1	5.83831	5.7044	5.50568	6.47571	6.47802	6.53788	4.09117
F1S0P7	Q96NG3	Uncharacterized protein	TTC25	unreviewed	Predicted	22.3	13	13	13	78.583	3	3	0	6.06292	5.87043	6.00651	6.84253	6.80618	6.85925
A0A287A5Y7	Q8TD57	AAA_6 domain-containing protein	DNAH3	unreviewed	Inferred from homology	52.6	13	12	12	34.62	3	3	1	6.32062	5.92027	6.14038	7.08536	6.93723	7.03302	4.7084
F1S4S3	A6NNW6	2-phospho-D-glycerate hydro-lyase	ENO4	unreviewed	Inferred from homology	7.9	3	3	3	68.166	2	3	0		5.09604	5.31401	5.91893	6.07566	6.10274
A0A5G2R4Y0	Q8N443	Uncharacterized protein	RIBC1	unreviewed	Inferred from homology	64.1	22	22	22	44.527	3	3	1	6.6822	6.39876	6.36082	7.46117	7.43396	7.40591	4.43473
A0A286ZW02	Q96PE7	VOC domain-containing protein	MCEE	unreviewed	Evidence at protein level	39.3	4	4	4	18.867	3	3	0	5.78399	5.87577	5.56023	6.60287	6.47779	6.69355
A0A286ZU66	P08237	ATP-dependent 6-phosphofructokinase	PFKM	unreviewed	Evidence at protein level	7.5	4	4	4	81.907	2	3	0		4.99073	4.82517	5.89309	5.45427	5.75742
A0A287ADX5	O43615	Mitochondrial import inner membrane translocase subunit TIM44	TIMM44	unreviewed	Evidence at protein level	30.3	13	13	13	47.207	3	3	1	6.27692	6.16997	6.14211	7.14557	7.00173	7.20246	4.69175
Q0R678	Q99497	Maillard deglycase	PARK7	unreviewed	Evidence at protein level	77.2	12	12	12	19.936	3	3	1	6.68067	6.06266	6.44769	7.38297	7.25069	7.3969	4.56292
A0A287A8I6	O75800	Zinc finger MYND domain-containing protein 10 isoform 1	ZMYND10	unreviewed	Predicted	6.5	1	1	1	45.63	2	3	0		4.99235	5.0582	5.664	6.00962	5.85695
A0A287BM71	A5D8W1	Cilia-and flagella-associated protein 69 isoform 1	CFAP69	unreviewed	Predicted	26.5	20	20	20	106.18	3	3	1	5.81641	5.74349	5.82042	6.72777	6.58289	6.70057			3.65853
A0A287AZQ6	Q5TCS8	Nucleoside-diphosphate kinase	AK9	unreviewed	Predicted	21.6	14	14	14	82.622	3	3	1	6.00017	5.79332	5.8943	6.82239	6.82943	6.75148	5.14245
A0A480YDI0	Q8N4H0	Spermatogenesis associated 6-like protein isoform X1	SPATA6L	unreviewed	Inferred from homology	23.4	7	7	7	33.517	3	3	1	5.77838	5.9169	5.79725	6.76501	6.72599	6.73867	4.30025
A0A287AMV5	Q8TCS8	Polynucleotide phosphorylase 1	PNPT1	unreviewed	Evidence at protein level	8.5	5	5	5	86.01	3	3	0	5.55201	5.29257	5.25912	6.1617	6.32848	6.16652
A0A5G2RHC5	O43708	Maleylacetoacetate isomerase	GSTZ1	unreviewed	Evidence at protein level	74.8	11	11	11	23.372	3	3	1	6.82462	6.57108	6.51696	7.70813	7.6365	7.71092	5.028
A0A5G2R017	P63208	S-phase kinase-associated protein 1	SKP1	unreviewed	Inferred from homology	43.2	6	6	6	18.578	3	3	0	5.60384	5.88723	5.88249	6.7457	6.58211	6.81305
A0A287AA69	H3BRN8	Uncharacterized protein	C1H15orf65	unreviewed	Predicted	47.9	4	4	4	13.873	3	3	0	6.07849	5.83391	5.75348	6.96625	6.65466	6.89535
A0A5G2QA49	A3KMH1	Uncharacterized protein	VWA8	unreviewed	Evidence at protein level	13.6	17	17	17	191.73	3	3	1	5.25859	5.20615	5.22675	6.1605	5.9597	6.12509	3.98352
F1SG08	P98198	Phospholipid-transporting ATPase	LOC100156421	unreviewed	Inferred from homology	5	5	4	4	131.18	3	3	1	4.88175	4.84591	4.68858	5.74261	5.51741	5.53985	4.07361
F1SQ05	P78562	Phosphate-regulating neutral endopeptidase isoform 1	PHEX	unreviewed	Predicted	5.6	3	3	3	86.307	2	3	0		5.31798	5.36892	6.25551	6.39487	6.24714
A0A5G2R0D3	Q86UN6	Uncharacterized protein	AKAP14	unreviewed	Evidence at protein level	25.2	5	5	5	23.574	3	3	1	5.82054	5.93571	6.02424	6.87773	6.85675	7.02637	4.18772
I3LGU2	Q96M63	Coiled-coil domain-containing protein 114 isoform X2	CCDC114	unreviewed	Predicted	48.7	39	39	39	80.219	3	3	1	6.30937	6.29533	6.25892	7.40603	7.2718	7.37552	3.64053
P11708	P40925	Malate dehydrogenase, cytoplasmic	MDH1	reviewed	Evidence at protein level	33.8	13	13	13	36.454	3	3	1	6.08347	6.04536	6.0975	7.12597	6.97157	7.22055	5.1543
F1S0G4	Q5TEZ5	Uncharacterized protein	C1H6orf163	unreviewed	Predicted	52	19	19	19	38.565	3	3	1	6.4599	6.42234	6.14783	7.50458	7.29508	7.4789	4.61538
A0A287A278	P30711	Glutathione transferase	LOC100153094	unreviewed	Inferred from homology	21.4	4	4	4	29.953	3	3	0	6.09342	5.87883	5.65365	6.93274	6.86817	6.84778
A0A287BPF8	Q9HAE3	EF-hand calcium-binding domain-containing protein 1 isoform X1	EFCAB1	unreviewed	Predicted	34.4	7	7	7	24.393	3	3	0	5.84456	5.88959	5.66419	6.8742	6.74805	6.77572
F1SU68	Q5T0N1	Uncharacterized protein	CFAP70	unreviewed	Predicted	28.9	25	25	25	126.03	3	3	0	6.0289	5.86667	5.93285	7.02934	6.79341	7.08672
F1SNC1	Q9C093	Sperm flagellar protein 2	SPEF2	unreviewed	Predicted	21.7	33	33	33	208.68	3	3	1	5.64742	5.49878	5.65729	6.607	6.45471	6.66823	3.41893
A0A287A597	A4D1F6	Death domain-containing protein	LRRD1	unreviewed	Predicted	33	25	25	25	96.669	3	3	1	5.85003	5.97988	5.95009	7.00881	6.88049	6.9762	4.0244
A0A287BB12	Q96RQ3	Uncharacterized protein	MCCC1	unreviewed	Evidence at protein level	34	24	22	22	102.52	3	3	0	6.04474	5.97877	5.94609	7.15302	6.92548	7.01695
A0A287ATR4	Q6NXP6	F420_oxidored domain-containing protein	NOXRED1	unreviewed	Predicted	9.6	3	3	3	41.363	3	3	0	5.22378	5.21189	5.12084	6.19293	5.99694	6.10312
F1RSY2	Q5TCS8	Uncharacterized protein		unreviewed	Predicted	20.5	6	6	6	33.7	3	3	0	5.73786	5.51351	5.45385	6.58519	6.44576	6.65545
A0A287AL84	Q7Z6B0	Uncharacterized protein	CCDC91	unreviewed	Predicted	11.7	6	6	6	53.366	3	3	0	5.39256	5.2405	5.23264	6.759	5.75853	6.23707
F1STB1	A6H8Z2	Uncharacterized protein	FAM221B	unreviewed	Inferred from homology	24	9	9	9	49.07	3	3	1	5.90301	5.83346	5.73085	6.95366	6.75552	6.89661			4.02226
B8Y650	P63172	Dynein light chain Tctex-type 1	DYNLT1	unreviewed	Evidence at protein level	83.2	6	6	6	12.482	3	3	0	6.58665	6.42495	6.41792	7.68064	7.59864	7.64346
A0A5G2QK45	P60484	Phosphatidylinositol-3,4,5-trisphosphate 3-phosphatase	PTEN	unreviewed	Inferred from homology	17.5	7	7	7	63.676	2	3	0	5.72462		5.20962	6.39386	6.46249	6.45764
P54612	P30153	Serine/threonine-protein phosphatase 2A 65 kDa regulatory subunit A alpha isoform	PPP2R1A	reviewed	Evidence at transcript level	28.7	14	14	10	65.322	3	3	1	5.56468	5.74588	5.80566	6.75298	6.66157	6.81925	4.55907
I3LAH2	Q5TGZ0	MICOS complex subunit MIC10	MICOS10	unreviewed	Evidence at protein level	31.1	7	7	7	25.87	3	3	1	6.37075	6.3201	6.28836	7.40613	7.54728	7.48404	5.03036
F2Z563	P41208	Uncharacterized protein	CETN2	unreviewed	Evidence at protein level	9.4	2	1	1	26.408	3	3	0	5.16687	4.81161	4.8911	5.94279	5.9286	5.74352
A0A287B3Y3	Q9H5F2	Uncharacterized protein	C11orf1	unreviewed	Predicted	41.8	8	8	8	25.94	3	3	0	6.067	5.923	6.0845	7.12678	7.1178	7.13647
A0A287BJT5	Q8N3C7	CAP-Gly domain-containing linker protein 4 isoform 1	CLIP4	unreviewed	Predicted	4.4	2	2	2	75.917	3	3	1	5.82173	5.72814	5.6955	6.84722	6.7734	6.81097	4.4781
F1S5N5	Q5T655	Cilia-and flagella-associated protein 58	CFAP58	unreviewed	Predicted	52.9	47	47	47	103.71	3	3	1	6.24383	6.08016	6.1564	7.38477	7.17011	7.36038	4.23945
I3LDY2	Q13907	Isopentenyl-diphosphate Delta-isomerase	IDI1	unreviewed	Evidence at protein level	30	6	6	6	26.535	3	3	0	5.97782	5.80829	5.34608	6.7946	6.69583	6.85568
A0A5G2QEF1	Q8TD57	Uncharacterized protein		unreviewed	Inferred from homology	32.6	18	18	18	77.811	3	3	1	6.12685	5.85952	5.84725	7.16376	6.93552	7.10534	4.55396
F1SLV1	Q53EV4	Leucine-rich repeat-containing protein 23 isoform a	LRRC23	unreviewed	Predicted	49	17	17	17	39.586	3	3	0	6.45908	6.02739	6.25585	7.41579	7.39145	7.48437
A0A287AHF9	Q8NHS2	Aspartate transaminase	GOT1L1	unreviewed	Inferred from homology	25	8	8	8	45.667	3	3	0	5.73988	4.99535	5.50835	6.51139	6.22126	6.61994
F1SAE4	Q8N427	Thioredoxin domain-containing protein	NME8	unreviewed	Predicted	45.1	20	20	20	67.549	3	3	1	6.04317	5.81549	5.90324	7.02922	7.03072	7.11307	4.12117
A0A287ABY4	Q8TF09	Dynein light chain roadblock	DYNLRB2	unreviewed	Inferred from homology	83.3	9	9	9	10.783	3	3	1	6.58066	6.65912	6.69314	7.93189	7.8222	7.99009	4.74195
A0A286ZPL5	Q9UI46	WD_REPEATS_REGION domain-containing protein	DNAI1	unreviewed	Predicted	46.2	25	25	25	79.909	3	3	1	6.26937	6.1052	6.16536	7.41881	7.27951	7.42369	4.53249
F1RKR0	Q7Z5V6	Uncharacterized protein	PPP1R32	unreviewed	Predicted	40.1	9	9	9	29.424	3	3	0	6.13931	6.15146	5.47541	7.11464	6.94283	7.13837
F1RFS9	Q9H0I3	DUF4201 domain-containing protein	CCDC113	unreviewed	Predicted	24.1	8	8	8	44.262	3	3	0	6.02477	5.99045	5.37416	6.97447	6.79008	7.01284
F1SIX9	Q8IVS8	Glycerate kinase	GLYCTK	unreviewed	Evidence at protein level	32.7	11	11	11	55.247	3	3	0	5.9739	5.73272	5.63541	6.88477	6.88866	6.98601
F1SLY1	Q8NA54	Ubiquitin-like domain-containing protein	IQUB	unreviewed	Predicted	29.2	20	20	20	93.485	3	3	1	6.09381	5.474	5.55416	6.93169	6.7048	6.89054			3.76872
F1SNG7	Q96M69	Guanylate kinase-like domain-containing protein	LRGUK	unreviewed	Predicted	15.8	9	9	9	92.577	2	3	0		5.28643	5.07983	6.33674	6.20952	6.3019
A0A5K1TW63	Q5TD94	Uncharacterized protein	RSPH4A	unreviewed	Predicted	2.5	2	2	2	53.511	3	3	0	5.72053	6.22037	6.22814	7.17079	7.48816	7.1564
F1RZ80	Q4G0X9	Uncharacterized protein	CCDC40	unreviewed	Predicted	44.3	39	39	39	110.61	3	3	1	6.1023	5.8952	5.80057	7.18563	7.07232	7.21213	3.98355
A0A287AMN2	O43181	NADH dehydrogenase [ubiquinone] iron-sulfur protein 4, mitochondrial	NDUFS4	unreviewed	Evidence at protein level	54.3	11	11	11	19.717	3	3	1	6.85635	6.52962	6.63802	8.14355	7.96405	8.0898	6.14799
A0A287AQJ3	Q8NA56	Tetratricopeptide repeat protein 29 isoform 1	TTC29	unreviewed	Predicted	37	15	15	15	53.634	3	3	0	5.82931	5.70142	5.69563	6.94948	6.88309	7.02841
F1SF27	A4D263	Uncharacterized protein	SPATA48	unreviewed	Predicted	58.2	21	21	21	49.234	3	3	1	6.06752	6.00544	5.82238	7.26806	7.1782	7.23424	4.25015
A0A287AW19	Q5I0G3	Putative malate dehydrogenase 1B isoform X1	MDH1B	unreviewed	Inferred from homology	25.6	11	11	11	58.506	3	3	1	5.86385	5.79259	5.58466	6.97973	6.96379	7.03459	4.23004
I3LEP1	A6NIV6	Uncharacterized protein	LRRIQ4	unreviewed	Predicted	29.9	11	11	11	64.331	3	3	1	5.50109	5.64532	5.47989	6.71963	6.70322	6.825		3.42724
A0A5G2RG51	Q8TD57	Uncharacterized protein		unreviewed	Predicted	40	21	21	6	90.512	3	3	0	5.84584	5.89538	5.49284	7.01808	7.02772	7.00783
Q35914	P03928	ATP synthase protein 8	MT-ATP8	reviewed	Evidence at protein level	35.8	2	2	2	7.9474	3	3	1	6.61983	6.43778	6.28744	7.90923	7.86568	7.84634	4.89959
A0A286ZW78	Q96JX3	Protein SERAC1 isoform X1	SERAC1	unreviewed	Predicted	26.3	12	12	12	74.331	3	3	1	5.58483	5.43303	5.52359	6.73173	6.7217	6.77293	4.38382
A0A287AYC9	Q8IWG1	WD repeat-containing protein 63 isoform 1	DNAI3	unreviewed	Predicted	45.4	31	31	31	102.27	3	3	0	5.73584	5.86088	5.74198	7.15256	6.99897	7.06659
F1SV23	O43920	Complex I-15 kDa	NDUFS5	unreviewed	Evidence at protein level	63.2	12	12	12	12.48	3	3	1	6.89043	6.88185	6.90072	8.52103	8.28035	8.46821	4.94199
A0A287B1D0	Q5VTT2	Uncharacterized protein	C1H9orf135	unreviewed	Predicted	68.3	12	12	12	26.78	3	3	1	5.95722	6.22318	5.83403	7.42139	7.28908	7.32469	4.75275
A0A287BM73	Q8IXW0	LTD domain-containing protein	LMNTD2	unreviewed	Predicted	10.9	5	5	5	77.519	3	3	1	5.11157	4.95204	4.97358	6.25924	6.03786	6.13434	3.68154
F1SL35	Q03013	Glutathione transferase		unreviewed	Inferred from homology	49.2	14	9	9	29.669	3	3	0	5.77084	5.59906	5.31879	6.80483	6.73098	6.926
F1S3B0	Q02127	Dihydroorotate dehydrogenase (quinone), mitochondrial	DHODH	unreviewed	Evidence at protein level	37.5	12	12	12	42.726	3	3	1	5.62673	5.83193	5.31239	6.89988	6.76093	6.94832	4.24202
A0A5G2QC54	O75688	Protein-serine/threonine phosphatase	PPM1B	unreviewed	Evidence at protein level	12.7	3	2	2	42.724	3	3	0	5.53566	5.49669	4.75263	6.38428	6.57796	6.44261
A0A5G2RAN3	Q8TD57	Uncharacterized protein		unreviewed	Predicted	29.8	18	3	3	100.86	3	3	1	5.21566	4.5876	5.09332	6.12113	6.11284	6.09681	4.14832
A0A287B0S5	Q15172	Serine/threonine-protein phosphatase 2A 56 kDa regulatory subunit	PPP2R5A	unreviewed	Evidence at protein level	20	8	8	8	56.315	3	3	1	5.48062	5.45959	5.35295	6.78305	6.54584	6.75022			3.7777
A0A286ZTP6	Q8N5S1	Uncharacterized protein	SLC25A41	unreviewed	Inferred from homology	10.9	4	4	4	40.465	2	3	0		4.63537	4.86958	5.93907	5.74162	6.12476
F1SM09	Q86XH1	AAA domain-containing protein	IQCA1	unreviewed	Predicted	22.8	12	12	12	95.948	3	3	1	5.37155	5.4574	5.35698	6.73743	6.56858	6.69296	4.08867
F1RLE9	Q9NQ86	E3 ubiquitin-protein ligase TRIM36 isoform X2	TRIM36	unreviewed	Evidence at protein level	17.4	10	10	10	82.509	3	3	1	5.41379	5.35522	5.3723	6.71989	6.63764	6.69049	3.52442
I3LHM8	Q96MT7	Uncharacterized protein	CFAP44	unreviewed	Predicted	36.7	57	56	56	212.48	3	3	1	5.70038	5.57379	5.65198	7.10374	6.93906	7.05388	4.29341
A0A286ZRX1	Q99719	Septin-5	SEPTIN5	unreviewed	Evidence at protein level	17.5	6	4	4	42.179	3	3	1	5.50187	5.52072	5.57057	6.8457	6.47277	7.44209	5.34551
A0A286ZYM2	Q8WWC4	Uncharacterized protein	MAIP1	unreviewed	Evidence at protein level	6.6	2	2	2	32.746	3	3	0	5.0758	4.97621	5.00117	6.33411	6.34848	6.22427
I3LAM0	Q14258	Uncharacterized protein		unreviewed	Predicted	11.8	6	6	6	67.833	3	3	0	4.94148	5.15927	5.04669	6.41711	6.24339	6.37158
A0A286ZW33	Q16181	Septin-7	SEPTIN7	unreviewed	Evidence at protein level	59.3	23	23	23	47.859	3	3	1	6.08718	6.1177	5.92467	7.60794	7.49038	7.66259	5.66796
A0A480XMR2	P0C7P0	CDGSH iron-sulfur domain-containing protein 3, mitochondrial	CISD3	unreviewed	Evidence at protein level	51.2	9	9	9	13.74	3	3	1	6.52726	6.1272	6.3329	7.94965	7.87787	8.01978	4.52401
A0A2C9F350	P11310	Medium-chain specific acyl-CoA dehydrogenase, mitochondrial	ACADM	unreviewed	Inferred from homology	67.3	28	28	28	45.846	3	3	1	6.61687	6.52854	6.54989	8.34433	8.13833	8.34418	5.69259
A0A286ZK35	Q96DB5	Uncharacterized protein	RMDN1	unreviewed	Evidence at protein level	47.3	15	15	15	38.54	3	3	1	5.56046	5.78352	6.65934	7.56714	7.53532	7.60814	4.65948
Q8WNV7	Q9BTZ2	Dehydrogenase/reductase SDR family member 4	DHRS4	reviewed	Evidence at protein level	68.8	18	18	18	29.918	3	3	1	6.23887	6.19882	6.186	7.96996	7.76066	7.90268	5.46944
F1RRT9	O43525	Uncharacterized protein	KCNQ3	unreviewed	Predicted	1.4	2	2	2	96.234	2	3	0		5.07427	4.88292	6.44557	6.32775	6.44392
K7GKH7	P27338	Amine oxidase	MAOB	unreviewed	Evidence at protein level	32.7	12	11	11	56.775	3	3	0	5.31469	5.19802	5.14283	6.77004	6.50701	6.78135
D5K8A3	Q86W54	Spermatogenesis associated 24	SPATA24	unreviewed	Evidence at transcript level	17.6	2	2	2	23.682	3	3	0	5.68613	6.34256	6.31099	7.75349	8.03775	7.64721
I3LB78	Q5VTH9	WD repeat-containing protein 78 isoform 1	DNAI4	unreviewed	Predicted	23.3	15	15	15	90.935	2	3	0	5.31696	5.04497		6.68737	6.51496	6.6729
A0A286ZVQ0	P49753	Uncharacterized protein	ACOT4	unreviewed	Evidence at protein level	65.5	24	24	16	45.755	3	3	1	6.03068	6.00518	6.02115	7.75707	7.67513	7.78518	4.65188
A0A5G2R030	Q8NHU2	DUF4821 domain-containing protein	CFAP61	unreviewed	Predicted	23.3	23	23	23	137.91	3	3	0	5.64123	4.70615	5.37672	6.83005	6.67562	6.81904
A0A287A6V6	Q04837	Single-stranded DNA-binding protein, mitochondrial	SSBP1	unreviewed	Evidence at protein level	65.5	11	11	11	17.136	3	3	1	6.61716	5.83377	5.97752	8.1214	7.95896	7.86662	5.29612
F1RRY6	Q9H7Z7	Microsomal prostaglandin E synthase 2	PTGES2	unreviewed	Evidence at protein level	45.7	14	14	14	41.796	2	3	1		5.54169	5.1283	7.04064	6.98025	7.03479	4.29776
P79274	P28330	Long-chain specific acyl-CoA dehydrogenase, mitochondrial	ACADL	reviewed	Evidence at transcript level	51.9	25	25	25	47.956	3	3	1	6.05846	5.83023	5.82019	7.80619	7.6575	7.82491	4.98191
A0A287AXH2	Q8TCT1	Uncharacterized protein		unreviewed	Inferred from homology	38	11	11	11	31.685	2	3	1	5.33726		5.13143	6.91964	6.81414	6.89183	4.19973
P00348	Q16836	Hydroxyacyl-coenzyme A dehydrogenase, mitochondrial	HADH	reviewed	Evidence at protein level	73.9	19	19	19	34.161	3	3	1	6.25534	6.13846	6.30765	8.24832	8.23162	8.26788	5.52436
Q29551	P55809	Succinyl-CoA:3-ketoacid coenzyme A transferase 1, mitochondrial	OXCT1	reviewed	Evidence at protein level	51	21	21	21	56.337	2	3	1	5.58716	5.35677		7.26335	7.20745	7.17356	4.35038
A0A287AH85	P54819	Adenylate kinase 2, mitochondrial	AK2	unreviewed	Evidence at protein level	72.6	15	15	15	25.64	3	3	1	6.38693	5.67506	5.31593	7.66579	7.65059	7.69863	4.02235
F1SA26	P78540	Arginase	ARG2	unreviewed	Inferred from homology	71.8	22	22	22	38.569	3	3	1	5.76163	5.6768	5.6731	7.69055	7.55272	7.64783	4.06157
F1SU87	Q9BPX6	Uncharacterized protein	MICU1	unreviewed	Predicted	19.2	7	7	7	55.426	2	3	0	5.06755		4.55234	6.46294	6.29075	6.49841
F1RS10	Q5JU67	Cilia- and flagella-associated protein 157	CFAP157	unreviewed	Inferred from homology	42	24	24	24	60.283	3	3	0	5.8439	5.01502	4.66316	6.97167	6.79248	6.99251
A0A286ZQZ4	Q9H9P8	DAO domain-containing protein	L2HGDH	unreviewed	Evidence at protein level	53.6	20	20	20	50.964	3	3	1	5.55063	5.21756	5.21727	7.26607	6.97169	7.20314	4.34294
P33198	P48735	Isocitrate dehydrogenase [NADP], mitochondrial	IDH2	reviewed	Evidence at protein level	59.6	25	25	25	47.526	3	3	1	5.68235	5.43169	5.66296	7.70142	7.63475	7.84607	4.85925
A0A287A033	Q6TDU7	Protein CASC1	CFAP94	unreviewed	Inferred from homology	38.5	20	20	20	83.173	3	3	1	5.32681	4.98672	4.63883	7.0146	6.8107	6.94502	3.85947
A0A5G2QCB4	P00390	Glutathione reductase	GSR	unreviewed	Evidence at protein level	60.7	18	18	18	55.99	3	3	1	5.28463	5.09135	5.1498	7.44661	7.16628	7.30188	4.38557
F1RN10	Q13825	Methylglutaconyl-CoA hydratase, mitochondrial isoform 1	AUH	unreviewed	Evidence at protein level	39.9	15	15	15	35.795	3	3	1	5.9055	5.19072	4.97241	7.69263	7.50981	7.55895	5.5426
A0A287AL53	Q9NUJ1	Hydrolase_4 domain-containing protein	ABHD10	unreviewed	Evidence at protein level	57.2	18	18	18	33.825	3	3	1	5.86733	5.41737	5.43604	8.16735	8.05827	8.05023	5.59002
A0A287ADK3	P49419	Uncharacterized protein	ALDH7A1	unreviewed	Evidence at protein level	67	31	31	31	55.456	3	3	1	5.64425	4.88734	4.88724	7.60025	7.46998	7.48289	4.04763
A0A287BMB4	P24298	Alanine aminotransferase 1	GPT	unreviewed	Evidence at protein level	48.8	24	24	24	61.142	3	3	1	4.61194	5.06224	4.75233	7.25414	7.1112	7.37182	3.88086
A0A286ZIH0	Q9Y4L1	Uncharacterized protein	HYOU1	unreviewed	Evidence at protein level	4.6	4	4	4	104.93	3	1	0	6.11793	5.98743	6.06785		4.94123
A0A286ZIM3	Q96DN5	Uncharacterized protein	TBC1D31	unreviewed	Predicted	8.8	9	9	9	103.41	0	3	0				5.85852	5.73847	5.76608
A0A286ZJP9	Q9ULJ8	PDZ domain-containing protein	PPP1R9A	unreviewed	Evidence at protein level	3.4	3	2	2	122.78	3	0	0	5.34535	4.62597	4.72009
A0A286ZKD4	Q9UJS0	Uncharacterized protein	SLC25A13	unreviewed	Evidence at protein level	46.5	29	23	23	73.381	0	3	2				7.04595	6.84954	6.99767	4.78214		4.58011
A0A286ZKL2	No successful match	Uncharacterized protein	SFXN4	unreviewed	Inferred from homology	10.9	4	4	4	35.4	1	3	1		5.12571		6.27291	6.1038	6.11408	3.20726
A0A286ZKQ3	P26599	Polypyrimidine tract-binding protein 1	PTBP1	unreviewed	Evidence at protein level	7.2	3	3	3	54.171	3	0	0	5.5752	5.41956	5.69078
A0A286ZL57	A6NC98	Uncharacterized protein	CCDC88B	unreviewed	Predicted	46.3	31	31	31	86.203	0	3	2				6.94658	6.72382	6.95142	3.64905		3.28298
A0A286ZLJ0	Q6P1Q0	Letm1 RBD domain-containing protein	LETMD1	unreviewed	Predicted	52.5	17	17	17	39.801	0	3	3				7.49347	7.20142	7.37273	5.7582	4.60768	5.61574
A0A286ZLP7	No successful match	26S proteasome non-ATPase regulatory subunit 9	PSMD9	unreviewed	Evidence at protein level	22.4	3	3	3	24.416	1	3	1	5.30296			6.13602	6.12568	6.46292	4.16873
A0A286ZMH1	Q7Z429	Uncharacterized protein	GRINA	unreviewed	Inferred from homology	2.7	1	1	1	37.452	3	0	0	6.50958	6.1351	6.23596
A0A286ZMH2	No successful match	Uncharacterized protein	TMEM223	unreviewed	Predicted	5.4	1	1	1	20.017	0	3	0				5.93738	5.71505	5.8507
A0A286ZMR3	No successful match	Uncharacterized protein	THEGL	unreviewed	Predicted	11.8	5	5	5	48.935	1	3	2		5.18585		5.93644	5.81821	6.16711		3.54164	3.43498
A0A286ZN22	Q8NFF5	FAD synthase	FLAD1	unreviewed	Evidence at protein level	23.5	7	7	7	54.444	0	3	0				6.17713	6.12339	6.27907
A0A286ZNH3	No successful match	2-iminobutanoate/2-iminopropanoate deaminase	RIDA	unreviewed	Evidence at protein level	8	1	1	1	14.369	0	3	0				5.97394	6.08135	5.90633
A0A286ZNI7	No successful match	Peptidase S1 domain-containing protein	PRSS8	unreviewed	Evidence at protein level	15.4	3	3	3	36.021	2	3	0		5.80951	5.82253	6.43339	6.49675	6.03914
A0A286ZNS8	Q9C0F1	Centrosomal protein of 44 kDa	CEP44	unreviewed	Predicted	9.9	4	4	4	43.668	0	3	0				5.88126	6.03145	6.441
A0A286ZPA9	No successful match	Major seminal plasma glycoprotein PSP-I	PSP-I	unreviewed	Inferred from homology	66.9	9	9	9	14.467	3	3	3	7.81829	7.49101	7.34643	8.27809	7.61955	7.43797	6.43683	5.7325	5.46782
A0A286ZQ05	P50336	Protoporphyrinogen oxidase	PPOX	unreviewed	Evidence at protein level	9.1	2	2	2	44.671	0	3	0				5.75196	5.79648	5.84012
A0A286ZQK6	No successful match	Uncharacterized protein	ZG16B	unreviewed	Predicted	13.3	3	2	2	26.57	2	3	0		5.21935	5.11701	6.26081	6.3149	6.14774
A0A286ZRC3	P43155	Carn_acyltransf domain-containing protein	CRAT	unreviewed	Evidence at protein level	29.9	17	17	17	70.902	0	3	2				7.05189	6.87202	6.95016	4.18333		4.37575
A0A286ZRL1	No successful match	ATP-dependent Clp protease proteolytic subunit	CLPP	unreviewed	Evidence at protein level	35.5	10	10	10	29.825	2	3	2	5.98094		5.40176	7.79779	7.54609	7.7177	5.11737	4.2388
A0A286ZRQ7	No successful match	Uncharacterized protein		unreviewed	Predicted	53.8	10	10	10	17.37	3	3	2	7.68688	7.56787	7.5679	7.49989	7.44461	7.34317	5.32305	4.79514
A0A286ZS88	Q86VD7	Uncharacterized protein	SLC25A42	unreviewed	Inferred from homology	30.8	7	7	7	35.536	0	3	0				6.43856	6.44029	6.51356
A0A286ZTX5	No successful match	Cysteine-rich and transmembrane domain-containing protein 1	CYSTM1	unreviewed	Inferred from homology	9.6	2	2	2	11.076	0	3	0				7.36095	7.35002	7.36834
A0A286ZW92	P15622	Uncharacterized protein	ZNF250	unreviewed	Predicted	10.6	5	5	5	60.903	0	3	1				5.65085	4.90689	5.56422	3.23386
A0A286ZWB1	No successful match	Uncharacterized protein	TMEM11	unreviewed	Inferred from homology	25.7	5	5	5	21.286	1	3	3			5.60886	6.88854	6.80263	6.80887	6.32869	5.42802	6.47035
A0A286ZWN9	Q8NBN7	Retinol dehydrogenase 13 isoform X1	RDH13	unreviewed	Inferred from homology	31.4	8	8	8	36.206	0	3	1				6.58153	6.38791	6.47923			3.73668
A0A286ZWQ9	No successful match	Uncharacterized protein	LOC100154081	unreviewed	Evidence at protein level	64.3	15	15	15	27.412	1	3	1	5.41775			7.54541	7.28472	7.31264	4.73941
A0A286ZX04	No successful match	Uncharacterized protein	DMAC2L	unreviewed	Evidence at protein level	59	10	10	10	23.466	0	3	1				7.37061	7.2639	7.36663	4.78966
A0A286ZX29	Q96P63	SERPIN domain-containing protein	SERPINB12	unreviewed	Inferred from homology	6.1	2	2	2	48.306	0	0	3							5.12159	5.37572	5.3921
A0A286ZX90	No successful match	MICOS complex subunit	CHCHD6	unreviewed	Evidence at protein level	45.2	10	10	10	25.534	2	3	3	4.70788	5.06807		7.21476	7.06785	7.17765	4.98758	4.01204	4.23957
A0A286ZXK8	Q8IVS2	[Acyl-carrier-protein] S-malonyltransferase	MCAT	unreviewed	Evidence at protein level	31.2	9	9	9	42.298	0	3	0				6.93222	6.42924	6.79623
A0A286ZZ34	P11182	Dihydrolipoamide acetyltransferase component of pyruvate dehydrogenase complex	DBT	unreviewed	Evidence at protein level	29.5	11	11	11	55	0	3	0				6.5472	6.51512	6.49027
A0A287A011	No successful match	Testis expressed 36	TEX36	unreviewed	Predicted	34.1	4	4	4	21.852	1	3	0	5.72142			6.49812	6.6101	6.59731
A0A287A0B1	No successful match	Metaxin	MTX3	unreviewed	Evidence at protein level	15.4	4	4	4	27.885	0	3	0				6.11714	5.95355	5.57722
A0A287A1U2	P35626	G protein-coupled receptor kinase	GRK3	unreviewed	Inferred from homology	6.7	4	4	4	75.352	1	3	0		4.33832		5.6186	5.25018	5.59698
A0A287A1W6	P49450	Histone domain-containing protein	CENPA	unreviewed	Inferred from homology	26	5	3	3	15.11	3	1	1	6.57359	6.72934	6.77074			5.39035	5.01187
A0A287A1X7	No successful match	RIIa domain-containing protein	CABYR	unreviewed	Evidence at protein level	43	17	4	4	46.771	0	3	0				6.58985	6.70328	6.97133
A0A287A260	No successful match	Uncharacterized protein	C12H17orf98	unreviewed	Predicted	48.1	7	7	7	17.83	3	3	1	6.50782	6.13539	6.07969	7.43889	7.15531	7.44613	4.64813
A0A287A2F2	No successful match	Uncharacterized protein	C3H2orf73	unreviewed	Predicted	12.1	4	4	4	32.782	0	3	0				6.06543	5.98543	6.20252
A0A287A3L9	Q10713	Alpha-MPP	PMPCA	unreviewed	Evidence at protein level	4.4	2	2	2	52.757	0	3	0				5.72912	5.36607	5.6676
A0A287A3U6	Q86X76	CN hydrolase domain-containing protein	NIT1	unreviewed	Evidence at protein level	15.4	4	4	4	31.649	0	3	0				6.28684	5.795	6.3805
A0A287A5B4	Q8WUM4	BRO1 domain-containing protein	PDCD6IP	unreviewed	Evidence at protein level	3.3	2	2	2	84.293	0	3	0				5.25147	5.2578	5.26628
A0A287A6L2	No successful match	Uncharacterized protein	MARCHF5	unreviewed	Evidence at protein level	21.4	3	3	3	16.366	0	3	1				6.21648	6.37473	6.15403	4.1024
A0A287A6X5	O43464	PDZ domain-containing protein	HTRA2	unreviewed	Inferred from homology	29.7	7	7	7	47.363	0	3	0				6.92485	6.77788	6.9364
A0A287A723	No successful match	IQ domain-containing protein K isoform 1	IQCK	unreviewed	Predicted	9.4	2	2	2	32.752	0	3	0				6.04179	5.97816	6.14151
A0A287A808	No successful match	Cytochrome c oxidase subunit	COX6B	unreviewed	Evidence at protein level	68.6	6	5	5	10.156	0	3	1				6.54437	6.63215	6.72323	5.45257
A0A287A903	Q6ZMZ0	RBR-type E3 ubiquitin transferase	RNF19B	unreviewed	Predicted	3.9	2	2	2	73.362	0	3	0				5.6559	5.62429	5.48958
A0A287A933	Q4G176	Uncharacterized protein	ACSF3	unreviewed	Evidence at protein level	19.8	7	7	7	70.656	0	3	0				5.95456	5.83754	6.12843
A0A287A9A6	Q9NQH7	Putative Xaa-Pro aminopeptidase 3 isoform 1	XPNPEP3	unreviewed	Predicted	22.9	7	7	7	52.379	0	3	0				6.46175	6.27411	6.46994
A0A287AA97	Q7Z6Z7	HECT-type E3 ubiquitin transferase	HUWE1	unreviewed	Evidence at protein level	1.5	5	5	5	469.06	3	1	1	5.55128	5.55703	5.52408			4.07383	2.75871
A0A287AAG7	Q8NCN5	Uncharacterized protein	PDPR	unreviewed	Evidence at protein level	17.2	11	11	11	99.438	0	3	0				6.46424	6.11374	6.44826
A0A287AB51	No successful match	Uncharacterized protein		unreviewed	Evidence at protein level	20	2	2	2	17.717	2	3	2		5.69494	5.87379	6.67017	6.39938	6.66638	4.77693		4.73231
A0A287ABH0	Q8N0X4	Citramalyl-CoA lyase, mitochondrial isoform X1	CLYBL	unreviewed	Evidence at protein level	58.7	17	17	17	37.493	1	3	1		5.50315		7.69949	7.57117	7.83561	4.98729
A0A287ABW0	Q16822	Phosphoenolpyruvate carboxykinase (GTP)	PCK2	unreviewed	Evidence at protein level	55.8	24	24	24	69.959	1	3	2	5.26984			7.2061	6.94195	7.01557	3.94299		3.95243
A0A287ACB5	Q9H6K1	N_BRCA1_IG domain-containing protein	ILRUN	unreviewed	Predicted	16.1	2	2	2	23.822	3	1	0	6.84443	6.54258	6.70557	5.97747
A0A287ACG3	No successful match	FAA_hydrolase domain-containing protein		unreviewed	Inferred from homology	16.8	6	2	2	33.367	1	3	0			5.10469	6.88466	6.08636	5.97527
A0A287ACH8	No successful match	Uncharacterized protein	SCO1	unreviewed	Evidence at protein level	19	5	5	5	33.539	0	3	1				6.89738	6.72051	6.8302	4.08785
A0A287ACW4	Q86XP1	Diacylglycerol kinase	DGKH	unreviewed	Inferred from homology	18.9	13	13	13	125.02	3	0	0	6.49157	6.45292	6.42144
A0A287ACW7	No successful match	Ferredoxin-2, mitochondrial	LOC100526209	unreviewed	Evidence at protein level	5.9	1	1	1	19.869	0	3	0				6.09321	6.01123	5.91127
A0A287AD92	No successful match	GrpE protein homolog	GRPEL1	unreviewed	Evidence at protein level	24.5	5	5	5	24.289	0	3	1				6.74527	6.66709	6.62443	3.52794
A0A287ADK7	No successful match	Mitochondrial fission 1 protein	FIS1	unreviewed	Evidence at protein level	10.5	1	1	1	16.838	2	3	0	5.47638	5.15815		5.78091	5.60091	5.42658
A0A287ADQ4	No successful match	Uncharacterized protein	LYRM7	unreviewed	Predicted	30.8	3	3	3	11.922	0	3	0				7.07562	6.40839	7.10612
A0A287ADZ3	O95867	Lymphocyte antigen 6 complex locus protein G6c	LY6G6C	unreviewed	Predicted	13.6	2	2	2	13.806	3	0	0	6.09216	5.92642	6.1121
A0A287AEH0	P51665	MPN domain-containing protein	PSMD7	unreviewed	Evidence at protein level	13.6	2	2	2	37.011	3	0	0	6.18622	6.06774	6.00346
A0A287AEJ3	P22626	Heterogeneous nuclear ribonucleoproteins A2/B1	HNRNPA2B1	unreviewed	Evidence at protein level	21.3	5	5	5	35.958	1	3	3	5.56703			6.26977	6.27772	6.06405	4.66096	4.38072	4.56383
A0A287AEL5	Q2VYF4	Letm1 RBD domain-containing protein	LETM2	unreviewed	Predicted	38.9	15	15	15	51.517	0	3	2				6.97952	6.80419	6.90541	4.60569		4.36517
A0A287AF07	Q9NXA8	NAD-dependent protein deacylase sirtuin-5, mitochondrial	SIRT5	unreviewed	Evidence at protein level	51.3	17	17	17	33.42	0	3	2				7.42645	7.33425	7.44278	4.35624	4.17461
A0A287AF66	O94822	Uncharacterized protein	LTN1	unreviewed	Evidence at protein level	5.2	5	5	5	178.19	0	3	0				5.41686	4.65015	5.13332
A0A287AFL8	Q6JQN1	Uncharacterized protein	ACAD10	unreviewed	Evidence at protein level	20.7	15	15	15	106.94	0	3	0				6.47806	6.50447	6.42562
A0A287AGE2	Q9BPW8	NIPSNAP domain-containing protein	NIPSNAP1	unreviewed	Evidence at protein level	67.5	14	14	14	33.038	1	3	2	5.79843			7.40712	7.3452	7.46345	5.52298	4.02625
A0A287AHZ7	No successful match	Uncharacterized protein	SSNA1	unreviewed	Evidence at protein level	31.1	4	4	4	13.571	2	3	0	5.30044		5.42387	6.40877	6.48893	6.11341
A0A287AJ52	No successful match	AB hydrolase-1 domain-containing protein	SERHL2	unreviewed	Evidence at protein level	45.2	9	9	9	34.365	0	3	3				7.32646	7.11069	7.26724	4.82699	5.05377	4.6069
A0A287AJF7	Q96I15	Aminotran_5 domain-containing protein	SCLY	unreviewed	Evidence at protein level	13.7	3	3	3	38.04	3	1	0	5.95296	5.88893	5.90063	6.27602
A0A287AKM3	Q9Y276	BCS1-like protein	BCS1L	unreviewed	Evidence at protein level	38.7	12	12	12	47.441	0	3	2				6.75727	6.77147	6.72291	4.70768		4.19923
A0A287ALA0	No successful match	Uncharacterized protein	BASP1	unreviewed	Evidence at protein level	9.6	3	3	3	23.087	0	0	3							5.8901	4.89195	3.99604
A0A287ALQ1	Q8TEM1	BIG2 domain-containing protein	NUP210	unreviewed	Evidence at protein level	0.9	1	1	1	207.37	3	0	0	4.52508	4.54283	4.48362
A0A287AMG9	P51659	Uncharacterized protein	HSD17B4	unreviewed	Evidence at protein level	8.5	4	4	4	78.22	0	3	0				5.18924	5.61171	5.76427
A0A287AMV7	Q13398	Uncharacterized protein	LOC100513741	unreviewed	Predicted	8.4	3	3	3	58.41	1	3	0	4.95736			5.40909	5.32199	5.5231
A0A287AMW8	No successful match	Uncharacterized protein	LOC100521350	unreviewed	Inferred from homology	15.5	2	2	2	12.011	0	3	0				7.37057	7.76163	7.17505
A0A287APG7	No successful match	Uncharacterized protein	AXDND1	unreviewed	Predicted	13.2	12	12	12	117	2	3	0	4.58629	5.72478		6.02666	6.17745	6.22414
A0A287AQ51	No successful match	Uncharacterized protein	MPV17	unreviewed	Inferred from homology	18.8	2	2	2	18.389	0	3	0				6.69884	6.54068	6.72337
A0A287AR05	P51649	Succinate-semialdehyde dehydrogenase	ALDH5A1	unreviewed	Evidence at protein level	45.1	18	18	18	57.056	0	3	1				6.98636	6.87819	7.03575	4.02588
A0A287ASK9	A7E2U8	Uncharacterized protein	C15H4orf47	unreviewed	Inferred from homology	42.4	9	9	9	32.84	0	3	1				6.79344	6.82707	6.92316	4.7555
A0A287ASY8	P22570	NADPH:adrenodoxin oxidoreductase, mitochondrial	FDXR	unreviewed	Evidence at protein level	51.5	27	27	27	57.351	0	3	2				7.27944	7.13865	7.35313	4.56749	3.88274
A0A287AT30	Q96M20	Cyclic nucleotide-binding domain-containing protein	CNBD2	unreviewed	Predicted	14.9	8	8	8	67.981	1	3	0		5.38331		6.25722	6.31165	6.06187
A0A287ATA3	A1XBS5	Uncharacterized protein	FAM92A	unreviewed	Predicted	19.5	5	5	5	33.228	1	3	0		5.34327		6.57816	6.28192	6.5984
A0A287ATV8	No successful match	Uncharacterized protein		unreviewed	Predicted	5.8	2	2	2	13.453	1	3	1	6.62099			8.06134	7.72056	7.9251	5.57474
A0A287AU84	Q8IUQ4	E3 ubiquitin-protein ligase	SIAH1	unreviewed	Inferred from homology	13.1	4	4	4	31.127	3	0	0	6.44858	6.38414	6.40156
A0A287AUB4	Q8ND61	FAM194 domain-containing protein	C13H3orf20	unreviewed	Predicted	7.4	5	5	5	86.664	0	3	2				6.32734	6.47029	5.79773	4.87019	3.69528
A0A287AUF1	Q32NB8	CDP-diacylglycerol--glycerol-3-phosphate 3-phosphatidyltransferase	PGS1	unreviewed	Inferred from homology	6.7	3	3	3	62.487	0	3	1				6.02457	5.63996	5.89153			3.79634
A0A287AUJ0	No successful match	Uncharacterized protein	LYRM4	unreviewed	Predicted	22.3	10	10	10	31.886	0	3	2				7.44354	6.97699	7.29702	4.64367		3.40691
A0A287AWZ9	O75037	Uncharacterized protein	KIF21B	unreviewed	Evidence at protein level	1.4	3	3	3	146.71	0	3	0				5.79797	5.41145	5.89917
A0A287AXF5	P27824	Uncharacterized protein	CANX	unreviewed	Evidence at protein level	5	3	2	2	70.008	0	3	3				5.33031	5.61686	5.52653	4.06013	3.76202	4.03242
A0A287AXI2	P21283	V-type proton ATPase subunit C	ATP6V1C1	unreviewed	Evidence at protein level	23.6	9	9	9	44.009	3	0	1	6.38227	6.35622	6.39792				4.38996
A0A287AXL3	No successful match	Cilia- and flagella-associated protein 299	CFAP299	unreviewed	Predicted	26.6	6	6	6	26.708	1	3	1			5.61338	6.98144	6.69712	7.0389	4.46237
A0A287AXP4	Q9BYC5	Alpha-(1,6)-fucosyltransferase	FUT8	unreviewed	Inferred from homology	8.2	4	4	4	66.307	3	1	0	5.85974	5.84626	5.79957		5.16673
A0A287AYE8	No successful match	NADH:ubiquinone oxidoreductase complex assembly factor 8	NDUFAF8	unreviewed	Predicted	49.3	3	3	3	7.6617	0	3	1				7.36241	7.08983	7.32474	4.35205
A0A287AZH1	Q99733	Nucleosome assembly protein 1-like 4	NAP1L4	unreviewed	Evidence at protein level	22.4	4	4	3	42.602	3	0	1	6.46102	6.36938	6.32791					3.78046
A0A287AZY0	Q8IYU8	Calcium uptake protein 2, mitochondrial	MICU2	unreviewed	Predicted	28.4	8	8	8	48.952	1	3	0		4.84579		6.92921	6.74099	6.85454
A0A287B0C7	Q8TB37	Uncharacterized protein	NUBPL	unreviewed	Evidence at protein level	10.3	2	2	2	34.414	0	3	0				6.08785	6.02572	6.17146
A0A287B0F6	No successful match	Uncharacterized protein		unreviewed	Predicted	10.2	1	1	1	28.412	0	3	0				5.96032	5.95298	5.8847
A0A287B0L8	Q7Z402	Transmembrane channel-like protein	TMC7	unreviewed	Inferred from homology	4.1	2	2	2	94.095	3	1	0	6.24837	5.86297	6.23772			5.77762
A0A287B204	No successful match	Uncharacterized protein	MORN2	unreviewed	Predicted	46.4	4	4	4	16.699	0	3	0				6.79163	6.59194	6.76546
A0A287B238	Q9GZT8	NIF3-like protein 1	NIF3L1	unreviewed	Evidence at protein level	22.5	6	6	6	41.815	1	3	0		5.28905		6.51661	6.63007	6.45693
A0A287B3Q6	No successful match	Uncharacterized protein	C14H5orf52	unreviewed	Predicted	30.6	6	6	6	21.179	3	3	3	6.51336	6.39072	6.25912	7.01389	6.81946	6.84838	5.42736	4.62274	4.81132
A0A287B3S6	A1A519	Uncharacterized protein	FAM170A	unreviewed	Predicted	4.2	1	1	1	37.383	3	1	0	5.61754	5.60975	5.52188			5.40009
A0A287B4H7	No successful match	SURF1-like protein	SURF1	unreviewed	Inferred from homology	34.8	6	6	6	33.25	0	3	0				6.38938	6.64285	6.39571
A0A287B579	No successful match	Uncharacterized protein	SPATS1	unreviewed	Predicted	20.6	4	4	4	30.674	1	3	1		5.43639		7.08404	6.95446	7.29598	4.61942
A0A287B5F7	No successful match	Ciliary-associated calcium-binding coiled-coil protein 1 isoform X1	CABCOCO1	unreviewed	Predicted	3.3	1	1	1	34.397	0	3	0				5.83599	5.93103	6.04984
A0A287B5I8	Q96HY7	Transket_pyr domain-containing protein	DHTKD1	unreviewed	Evidence at protein level	5	2	2	2	88.804	0	3	0				5.48324	5.79889	5.44089
A0A287B5J3	No successful match	Uncharacterized protein	DNAL1	unreviewed	Predicted	55.6	9	9	9	17.083	2	3	1	5.54914	5.5559		7.58337	7.11823	7.5297	3.92734
A0A287B5M2	Q99102	Uncharacterized protein	MUC4	unreviewed	Predicted	0.6	1	1	1	132.03	3	0	1	5.56383	5.41434	5.40581				3.28436
A0A287B6B5	No successful match	Uncharacterized protein		unreviewed	Predicted	33.6	6	6	6	28.812	0	3	0				6.43003	6.37422	6.53334
A0A287B773	Q9HCC0	Uncharacterized protein	MCCC2	unreviewed	Evidence at protein level	31.4	16	16	16	60.732	1	3	0	5.43318			7.25955	7.15588	7.13123
A0A287B7M7	Q13555	Calcium/calmodulin-dependent protein kinase	CAMK2G	unreviewed	Evidence at protein level	5.2	2	1	1	55.801	3	0	0	6.16619	5.74179	6.10171
A0A287B9G0	P51648	Aldedh domain-containing protein	ALDH3A2	unreviewed	Evidence at protein level	10.2	2	2	2	43.656	1	3	0			5.00561	5.36493	5.69906	5.44841
A0A287B9G2	Q6NVY1	3-hydroxyisobutyryl-CoA hydrolase, mitochondrial	HIBCH	unreviewed	Evidence at protein level	52.4	17	17	17	40.286	1	3	3			5.52696	7.70621	7.45614	7.61303	5.1432	4.19802	3.91916
A0A287BA08	P22033	Methylmalonyl-CoA isomerase	MMUT	unreviewed	Inferred from homology	36.7	20	20	20	83.224	1	3	2	5.42436			6.98379	6.71187	6.89876	3.87656		3.66913
A0A287BA24	No successful match	Glycine cleavage system H protein	GCSH	unreviewed	Inferred from homology	17.3	2	2	2	18.771	0	3	1				6.8882	6.80874	7.18449	4.44309
A0A287BAC5	P40121	Uncharacterized protein	CAPG	unreviewed	Evidence at protein level	6.9	2	2	2	38.665	3	1	1	5.99399	5.79641	5.90182		4.76091		3.6404
A0A287BCN6	No successful match	Phosphopantothenoylcysteine decarboxylase	PPCDC	unreviewed	Predicted	27.3	4	4	4	24.24	1	3	0			5.68979	5.87599	5.87902	5.47271
A0A287BCR8	Q9BQT8	Uncharacterized protein	SLC25A21	unreviewed	Inferred from homology	3.7	1	1	1	32.921	0	3	1				6.12503	6.12349	6.25293	3.90553
A0A287BCW7	No successful match	Fumarylacetoacetate hydrolase domain containing 1	FAHD1	unreviewed	Evidence at protein level	48.2	10	10	10	24.868	0	3	0				7.12143	7.19246	7.59672
A0A287BCY9	P50993	Sodium/potassium-transporting ATPase subunit alpha	ATP1A4	unreviewed	Inferred from homology	25.7	23	6	4	103.61	0	0	3							5.61679	4.46331	3.29019
A0A287BDP1	Q8N5M9	Uncharacterized protein		unreviewed	Evidence at protein level	25	1	1	1	5.5151	3	0	0	6.64857	6.5128	6.49509
A0A287BDZ0	Q5VTE6	Endo/exonuclease/phosphatase domain-containing protein	ANGEL2	unreviewed	Predicted	33.5	7	7	7	46.819	0	3	1				6.62299	6.48745	6.35824	3.55711
A0A287BEC7	P23763	V-SNARE coiled-coil homology domain-containing protein	VAMP3	unreviewed	Evidence at protein level	18.5	3	1	1	24.074	3	0	0	6.44486	5.99729	5.95703
A0A287BEK4	No successful match	Complex I-9kD	NDUFV3	unreviewed	Evidence at protein level	43	11	11	11	43.166	2	3	1	6.16352		5.74693	6.90129	6.90608	6.79057	3.58589
A0A287BFF4	O94925	Glutaminase	GLS	unreviewed	Evidence at protein level	14.2	5	5	5	73.539	0	3	1				6.03133	6.17598	6.12785	4.29583
A0A287BFN1	No successful match	Uncharacterized protein	LOC100523736	unreviewed	Predicted	18.3	4	4	4	25.194	0	3	0				6.15646	5.55847	6.1554
A0A287BG48	No successful match	Serine/arginine repetitive matrix 5	SRRM5	unreviewed	Predicted	2.4	1	1	1	74.67	0	3	0				5.87876	5.82853	5.85086
A0A287BG87	O43396	PITH domain-containing protein	TXNL1	unreviewed	Evidence at protein level	17.3	3	3	3	28.229	3	0	0	6.28666	6.43334	6.47195
A0A287BGG4	No successful match	LTD domain-containing protein	LMNTD1	unreviewed	Predicted	11.2	4	4	4	48.634	0	3	3				6.07313	5.81627	5.87529	4.9072	4.47433	4.60673
A0A287BGK0	No successful match	Uncharacterized protein	TM4SF1	unreviewed	Evidence at protein level	9.4	2	2	2	21.78	0	3	0				5.74222	6.59788	5.57113
A0A287BIG1	No successful match	Uncharacterized protein	TMEM65	unreviewed	Evidence at protein level	35.7	6	6	6	24.983	0	3	1				7.00329	6.56399	7.04368	4.71816
A0A287BIH2	No successful match	Uncharacterized protein		unreviewed	Predicted	29	2	2	2	7.1677	3	3	1	6.26867	6.6349	6.52139	6.86331	6.80607	6.80549	4.509
A0A287BIW9	No successful match	Uncharacterized protein	CCDC18	unreviewed	Predicted	6.9	8	7	7	169.66	3	3	1	6.29861	5.90225	5.05185	6.25336	5.97681	6.1936	4.01611
A0A287BJB9	No successful match	Mitochondrial fission factor	MFF	unreviewed	Evidence at protein level	15.6	3	3	3	27.026	1	3	1	5.7648			7.00715	6.6332	6.96407	4.55641
A0A287BJT3	O95415	Brain protein I3	BRI3	unreviewed	Inferred from homology	16	1	1	1	13.629	3	0	0	6.71815	6.65108	6.60505
A0A287BK29	No successful match	Uncharacterized protein	MTRES1	unreviewed	Predicted	29.2	6	6	6	27.579	0	3	1				6.97711	6.74546	6.88621	3.72324
A0A287BKN7	Q53FE4	Uncharacterized protein	C8H4orf17	unreviewed	Predicted	12.5	3	3	3	39.24	0	3	0				5.81448	5.17641	5.60617
A0A287BLT7	Q9BSK2	Uncharacterized protein	SLC25A33	unreviewed	Evidence at protein level	15	2	2	2	35.398	1	3	0	5.08721			5.79311	5.88569	6.09167
A0A287BMJ2	P42345	Serine/threonine-protein kinase mTOR	MTOR	unreviewed	Evidence at protein level	1.2	3	3	3	272.89	1	2	3		5.00873		5.45571		5.1946	4.04356	4.13383	4.17061
A0A287BMT8	No successful match	Uncharacterized protein	HSBP1	unreviewed	Evidence at protein level	39.5	2	2	2	8.4994	0	3	0				6.34731	6.35153	6.36025
A0A287BMU4	P60468	Protein transport protein Sec61 subunit beta	SEC61B	unreviewed	Evidence at protein level	11.5	1	1	1	9.9743	3	0	0	6.45474	6.45846	6.44347
A0A287BN67	P55209	Uncharacterized protein	NAP1L1	unreviewed	Evidence at protein level	14	2	1	1	34.981	3	0	0	6.38477	6.2174	6.18707
A0A287BP29	P49916	DNA ligase	LIG3	unreviewed	Evidence at protein level	2.1	2	2	2	100.43	3	0	0	5.31819	4.91526	5.40322
A0A287BR23	No successful match	DUF4685 domain-containing protein		unreviewed	Predicted	17.6	5	5	5	41.865	3	3	0	7.00898	6.93786	6.90219	7.37969	7.11916	7.51522
A0A287BR34	Q9HAQ2	Kinesin-like protein	KIF9	unreviewed	Inferred from homology	37.9	23	23	23	82.806	1	3	1	5.01816			7.04458	6.70789	6.9734			3.50664
A0A287BS08	P51687	Sulfite oxidase	SUOX	unreviewed	Evidence at protein level	10.7	2	2	2	56.874	0	3	0				5.60086	5.1797	5.96432
A0A287BSD3	No successful match	Uncharacterized protein	C1H9orf116	unreviewed	Predicted	35.3	4	4	4	15.674	2	3	0	5.91906		5.37736	6.72737	6.74891	6.74136
A0A287BSI6	Q6NXE6	Uncharacterized protein	ARMC6	unreviewed	Evidence at protein level	14.7	5	5	5	50.464	1	3	0			4.84779	6.16262	6.12353	6.12011
A0A287BSV6	Q6IQ23	PH domain-containing protein	PLEKHA7	unreviewed	Evidence at protein level	0.9	2	2	2	114.49	0	3	0				6.76787	6.70059	6.51014
A0A288CFW1	O15173	Uncharacterized protein	PGRMC2	unreviewed	Evidence at protein level	47.3	3	3	3	10.485	3	0	0	6.50052	6.23548	6.05115
A0A288CG05	No successful match	Clat_adaptor_s domain-containing protein	AP3S1	unreviewed	Inferred from homology	20.2	3	3	3	21.732	0	3	1				6.38374	6.19573	6.40545	4.42147
A0A480EEK4	Q8IYT4	Katanin p60 ATPase-containing subunit A-like 2	KATNAL2	unreviewed	Inferred from homology	6.1	2	2	2	60.675	1	3	3	6.38577			5.84278	5.72286	6.059	5.41759	5.73679	5.72689
A0A480HHY7	Q9NY64	Solute carrier family 2, facilitated glucose transporter member 8 isoform 1	SLC2A8	unreviewed	Inferred from homology	2.5	1	1	1	51.614	3	0	1	6.05587	5.90862	5.77943				5.06584
A0A480TPG6	No successful match	Oligoribonuclease, mitochondrial	REXO2	unreviewed	Evidence at protein level	48.5	11	11	11	26.901	0	3	1				7.02841	7.07748	7.05216	4.48042
A0A480V3W7	Q9Y305	Acyl-coenzyme A thioesterase 9, mitochondrial	ACOT9	unreviewed	Evidence at protein level	43.9	16	16	16	49.234	0	3	2				6.95044	6.94421	6.95814	4.232		4.32987
A0A5G2Q7M7	O95429	BAG domain-containing protein	BAG4	unreviewed	Predicted	11.6	4	4	4	45.264	3	0	0	6.39227	6.44141	6.54238
A0A5G2Q8H3	No successful match	Corrinoid adenosyltransferase	MMAB	unreviewed	Evidence at protein level	35.5	9	9	9	26.975	0	3	0				7.02432	6.773	6.91493
A0A5G2Q8Y6	No successful match	Uncharacterized protein	ACTL10	unreviewed	Inferred from homology	35.1	4	4	4	26.608	2	3	0	5.28472		5.30309	6.96441	6.63022	6.85019
A0A5G2Q9H7	No successful match	Uncharacterized protein	C6orf136	unreviewed	Evidence at protein level	28.7	6	6	6	21.321	3	3	0	6.08357	5.84645	5.74711	6.69143	6.66542	6.26527
A0A5G2Q9K0	P61266	t-SNARE coiled-coil homology domain-containing protein	STX1B	unreviewed	Evidence at protein level	19.9	5	5	5	32.428	0	0	3							6.06967	4.36816	4.32404
A0A5G2QA09	No successful match	Uncharacterized protein	C6H1orf158	unreviewed	Predicted	62.6	12	12	12	23.323	3	3	1	6.4182	6.39494	6.51004	7.59436	7.24964	7.5739	4.929
A0A5G2QCC0	Q9Y2Z9	Ubiquinone biosynthesis monooxygenase COQ6, mitochondrial	COQ6	unreviewed	Evidence at protein level	19.1	7	7	7	51.944	0	3	0				6.87035	6.10992	6.74084
A0A5G2QCN7	Q9H300	Uncharacterized protein	PARL	unreviewed	Predicted	5.8	2	2	2	33.316	0	3	1				6.05706	5.91521	5.79656	4.28616
A0A5G2QDK9	Q7L592	Protein arginine methyltransferase NDUFAF7	NDUFAF7	unreviewed	Evidence at protein level	40.8	11	11	11	49.101	0	3	3				6.74436	6.61327	6.81289	7.14189	6.90972	7.33135
A0A5G2QEH3	No successful match	Uncharacterized protein	STPG4	unreviewed	Evidence at protein level	27.1	9	3	3	29.574	0	3	0				6.04848	5.48453	6.16572
A0A5G2QES2	No successful match	Uncharacterized protein		unreviewed	Inferred from homology	5.1	2	2	2	56.061	0	3	0				5.65159	5.29853	5.89193
A0A5G2QFS9	P43897	Elongation factor Ts, mitochondrial	TSFM	unreviewed	Evidence at protein level	43.1	14	14	14	41.811	1	3	2		5.71219		7.44077	7.47245	7.58611	5.05127		4.17921
A0A5G2QGX0	Q8ND07	Basal body-orientation factor 1	BBOF1	unreviewed	Inferred from homology	11.7	6	6	6	59.665	0	3	3				6.11247	6.02424	6.03052	3.91281	3.69662	3.69013
A0A5G2QH27	Q6KCM7	Uncharacterized protein	SLC25A25	unreviewed	Evidence at protein level	23.1	7	7	7	51.22	0	3	1				6.26112	6.37221	6.52013	4.04532
A0A5G2QHE0	No successful match	J domain-containing protein	DNAJC19	unreviewed	Evidence at protein level	15.7	2	2	2	12.342	0	3	0				6.33612	6.24805	5.92145
A0A5G2QI23	No successful match	Uncharacterized protein	UQCC1	unreviewed	Inferred from homology	27.3	4	4	4	26.991	0	3	0				6.37322	6.2793	5.95023
A0A5G2QJ95	No successful match	WD_REPEATS_REGION domain-containing protein	WDR61	unreviewed	Evidence at protein level	8	1	1	1	23.271	0	3	0				6.15854	5.98151	6.19479
A0A5G2QJQ4	No successful match	Uncharacterized protein		unreviewed	Predicted	47.9	35	35	35	87.115	3	3	3	8.73903	8.65704	8.64759	6.96727	6.66106	6.88362	6.73682	6.2446	6.68294
A0A5G2QK51	No successful match	Uncharacterized protein	NTMT1	unreviewed	Inferred from homology	21.7	2	2	2	27.291	1	3	0		5.37262		6.05637	6.24087	6.03169
A0A5G2QL72	Q9H2D1	Uncharacterized protein	SLC25A32	unreviewed	Evidence at protein level	32.7	9	9	9	35.314	0	3	3				6.94085	6.85866	6.91657	5.08849	4.17111	4.92774
A0A5G2QMJ9	No successful match	NifU_N domain-containing protein	ISCU	unreviewed	Evidence at protein level	44.6	6	6	6	17.733	0	3	0				7.19601	6.67443	7.07766
A0A5G2QML6	Q9NQ48	Leucine zipper transcription factor-like protein 1	LZTFL1	unreviewed	Evidence at protein level	16.6	6	6	6	36.803	1	3	0	5.25852			6.61636	6.53254	6.72915
A0A5G2QMS0	P54687	Branched-chain-amino-acid aminotransferase	BCAT1	unreviewed	Evidence at protein level	9	2	2	2	40.793	0	3	0				5.52648	5.737	5.64455
A0A5G2QMV0	Q8NA72	Centrosomal protein POC5	POC5	unreviewed	Inferred from homology	3.3	1	1	1	44.228	0	3	0				5.48876	5.5624	5.38171
A0A5G2QN25	No successful match	Protein-serine/threonine phosphatase	DUSP13	unreviewed	Inferred from homology	5.3	1	1	1	33.903	0	3	1				5.75335	5.19429	5.552			4.26406
A0A5G2QN75	No successful match	Uncharacterized protein	LOC100516852	unreviewed	Predicted	8.2	2	2	2	33.665	1	3	0		4.92343		6.12642	6.09353	6.09506
A0A5G2QNY6	P42025	Uncharacterized protein	ACTR1B	unreviewed	Evidence at protein level	14.9	4	1	1	42.173	3	0	0	5.47822	5.41833	5.6337
A0A5G2QPA8	Q8NCW5	NAD(P)H-hydrate epimerase	NAXE	unreviewed	Evidence at protein level	27.1	10	10	10	41.631	0	3	0				7.17461	6.69166	7.10619
A0A5G2QPS9	No successful match	TIM21-like protein, mitochondrial	TIMM21	unreviewed	Evidence at protein level	7.7	1	1	1	18.996	0	3	0				5.64467	5.6153	5.31589
A0A5G2QPU1	No successful match	Thioredoxin domain-containing protein	TXN2	unreviewed	Evidence at protein level	23.8	2	2	2	18.581	0	3	0				5.89139	6.20224	6.47274
A0A5G2QR72	No successful match	Epididymal protein 13	EDDM13	unreviewed	Predicted	13.8	3	3	3	18.138	0	3	1				6.14251	5.64306	6.42938			3.92528
A0A5G2QRU3	P05165	Propanoyl-CoA:carbon dioxide ligase subunit alpha	PCCA	unreviewed	Evidence at protein level	42.5	26	26	24	77.177	0	3	1				6.93175	6.71489	6.951	3.98763
A0A5G2QRY8	No successful match	Uncharacterized protein	TEX26	unreviewed	Predicted	30.2	11	11	11	36.808	2	3	1		5.21277	5.29316	6.90433	6.81473	7.03137	3.7972
A0A5G2QS58	O75208	Ubiquinone biosynthesis protein	COQ9	unreviewed	Evidence at protein level	27.2	7	7	7	43.972	0	3	0				6.69363	6.62674	6.71225
A0A5G2QSI5	No successful match	ATP synthase F(0) complex subunit C1, mitochondrial	ATP5MC1	unreviewed	Inferred from homology	31.3	1	1	1	10.132	0	3	3				6.2333	6.40183	5.33618	6.27173	5.92845	6.01258
A0A5G2QSQ5	Q53H12	DAGKc domain-containing protein	AGK	unreviewed	Evidence at protein level	25.7	7	7	7	42.661	0	3	0				6.35551	6.09534	6.30737
A0A5G2QTU2	No successful match	Small lysine rich protein 1	SMKR1	unreviewed	Predicted	44.6	1	1	1	7.2825	0	3	0				7.159	6.79213	6.73371
A0A5G2QUZ8	O75027	Uncharacterized protein	ABCB7	unreviewed	Evidence at protein level	18.5	9	9	9	76.429	0	3	3				6.36696	6.50079	6.04759	4.34667	3.72623	4.06584
A0A5G2QV44	No successful match	Uncharacterized protein	DECR1	unreviewed	Evidence at protein level	37.5	10	10	10	33.377	2	3	0		5.02131	5.05812	7.1213	7.02604	7.04599
A0A5G2QW66	No successful match	Uncharacterized protein	ISOC2	unreviewed	Evidence at protein level	32.4	4	4	4	23.813	0	3	0				6.79528	6.80822	6.60531
A0A5G2QW83	No successful match	Uncharacterized protein	CCDC30	unreviewed	Predicted	4.4	3	3	3	82.84	3	3	0	5.88232	5.66331	5.69292	6.67746	5.58647	5.58449
A0A5G2QWG2	Q49A26	Glyoxylate reductase 1 homolog	GLYR1	unreviewed	Evidence at protein level	15.9	4	4	4	51.525	3	0	0	6.24846	6.35904	6.37862
A0A5G2QWQ4	No successful match	Coiled-coil domain-containing protein 58	CCDC58	unreviewed	Evidence at protein level	42.3	5	5	5	15.336	3	3	2	6.5596	6.35338	6.5214	7.29811	7.14223	7.44083	4.89198		4.86996
A0A5G2QXA8	Q9NVI7	AAA domain-containing protein	ATAD3A	unreviewed	Evidence at protein level	12.4	8	8	8	56.345	1	3	1	5.29296			6.29075	6.25122	6.13833	3.98755
A0A5G2QXH7	Q96J94	Uncharacterized protein	PIWIL1	unreviewed	Evidence at protein level	1.6	1	1	1	94.958	0	3	0				5.23533	5.36029	5.22438
A0A5G2QYJ0	Q9BXW7	Uncharacterized protein	HDHD5	unreviewed	Evidence at protein level	40.3	11	11	11	41.617	1	3	0		4.92014		7.19948	7.05523	7.27121
A0A5G2QZM7	Q9HA77	Cysteinyl-tRNA synthetase	CARS2	unreviewed	Evidence at protein level	38.5	18	18	18	59.784	0	3	2				7.12603	6.99739	7.12048		4.25052	4.31593
A0A5G2R0M9	Q8NHP1	Aldo_ket_red domain-containing protein	AKR7A2	unreviewed	Evidence at protein level	43.5	12	12	12	37.324	1	3	1	6.02999			7.33407	7.28067	7.41661	3.98522
A0A5G2R0S9	Q9BV79	PKS_ER domain-containing protein	SRSF4	unreviewed	Evidence at protein level	58.4	20	20	20	40.728	0	3	1				7.79192	7.49251	7.83872	4.39233
A0A5G2R0Y7	Q15118	Protein-serine/threonine kinase	PDK1	unreviewed	Evidence at protein level	35.8	11	11	11	47.211	0	3	0				6.80039	6.45835	6.65327
A0A5G2R1G3	Q96M89	Uncharacterized protein	CCDC138	unreviewed	Predicted	12.2	5	5	5	71.654	0	3	0				5.87262	5.49276	5.61692
A0A5G2R2C9	O95831	Uncharacterized protein	AIFM1	unreviewed	Evidence at protein level	26.1	13	13	13	66.118	0	3	3				6.75441	6.73398	6.85539	5.09058	4.71461	4.84225
A0A5G2R2N0	P0DJ93	Uncharacterized protein	SMIM13	unreviewed	Evidence at protein level	36.3	2	2	2	10.224	3	0	0	7.91666	7.65557	7.68051
A0A5G2R3M8	P14735	Uncharacterized protein	IDE	unreviewed	Evidence at protein level	15.4	11	11	11	113.23	0	3	0				6.37133	6.21261	6.09771
A0A5G2R3Z0	No successful match	Frataxin intermediate form	FXN	unreviewed	Evidence at protein level	11.7	3	3	3	28.867	0	3	1				6.52825	6.89088	6.80739	4.05077
A0A5G2R4X8	No successful match	Uncharacterized protein	ARMH1	unreviewed	Predicted	27.1	9	9	9	46.091	2	3	0	5.46389	5.06703		6.60664	6.32369	6.5241
A0A5G2R604	No successful match	Peptidyl-prolyl cis-trans isomerase	PPIF	unreviewed	Evidence at protein level	23.4	3	3	3	20.396	0	3	1				6.67522	6.49103	6.7405	4.27827
A0A5G2R6V5	Q709C8	Uncharacterized protein	VPS13C	unreviewed	Inferred from homology	1.6	3	2	2	403.52	0	3	0				5.14585	5.43537	5.5457
A0A5G2R6W5	Q96BW9	Phosphatidate cytidylyltransferase, mitochondrial	TAMM41	unreviewed	Evidence at protein level	50.9	13	13	13	35.874	0	3	1				7.24638	7.11734	7.10054	4.1478
A0A5G2R7A1	P23368	Malic enzyme	ME2	unreviewed	Evidence at protein level	12	4	3	3	60.142	0	3	0				5.61306	5.56746	5.81952
A0A5G2R8Y0	No successful match	Uncharacterized protein	C19orf71	unreviewed	Predicted	93.3	33	33	33	24.866	3	3	3	7.11856	7.11059	7.00186	8.3025	8.19131	8.24647	5.56539	4.51838	4.775
A0A5G2R965	No successful match	Uncharacterized protein	LOC102167522	unreviewed	Evidence at protein level	56.3	5	5	5	11.202	0	3	0				7.45867	7.28021	7.54033
A0A5G2R9J7	No successful match	AB hydrolase-1 domain-containing protein	BPHL	unreviewed	Evidence at protein level	29.6	8	8	8	33.481	1	3	1			5.1037	7.07602	6.99771	7.14943	4.93946
A0A5G2R9Y8	No successful match	Gamma-glutamylcyclotransferase	GGCT	unreviewed	Evidence at protein level	5.3	1	1	1	21.087	2	0	3		5.75643	5.6994				5.4294	5.64085	5.6525
A0A5G2RA78	No successful match	Succinate dehydrogenase [ubiquinone] cytochrome b small subunit	SDHD	unreviewed	Inferred from homology	11.5	3	3	3	16.74	2	3	2		5.39796	5.51164	7.50269	7.23404	7.35151	5.07449		5.03759
A0A5G2RAL0	O14662	t-SNARE coiled-coil homology domain-containing protein	STX16	unreviewed	Evidence at protein level	8.8	2	2	2	33.574	3	0	0	6.0936	6.16891	6.06254
A0A5G2RAQ7	No successful match	Uncharacterized protein		unreviewed	Predicted	23	16	16	16	107.98	3	3	1	5.23543	5.45729	5.28203	6.60692	6.39552	6.54531	3.83577
A0A5G2RAT5	No successful match	Uncharacterized protein	BOLA3	unreviewed	Evidence at protein level	6.3	2	2	2	23.308	0	3	0				6.9541	6.67914	7.16113
A0A5G2RBH6	No successful match	Uncharacterized protein	PAM16	unreviewed	Evidence at protein level	16.7	3	3	3	17.397	0	3	0				6.31775	5.88068	6.30649
A0A5G2REP6	No successful match	Uncharacterized protein	C3H16orf96	unreviewed	Predicted	2.1	2	2	2	100.86	0	3	0				5.3737	5.11474	5.05392
A0A5G2RFA1	No successful match	Uncharacterized protein		unreviewed	Predicted	5.9	1	1	1	25.126	0	3	0				5.61655	5.49689	5.77804
A0A5G2RG39	Q9UN37	Vesicle-fusing ATPase	VPS4A	unreviewed	Evidence at protein level	9.2	3	3	3	47.433	3	0	0	5.48166	6.75172	4.99174
A0A5G2RGM6	No successful match	MORN repeat-containing protein 5	MORN5	unreviewed	Predicted	25.7	3	3	3	20.154	1	3	0	5.91714			6.94141	6.68426	6.90683
A0A5G2RID4	Q13561	Uncharacterized protein	DCTN2	unreviewed	Evidence at protein level	2.9	1	1	1	41.769	1	3	0		5.00822		5.22629	5.10061	5.13478
A0A5G2RJY2	No successful match	Synaptojanin-2-binding protein	SYNJ2BP	unreviewed	Evidence at protein level	21.4	3	3	3	15.774	0	3	0				7.06472	6.59515	6.89853
A0A5G2RK65	Q9Y5Y0	Uncharacterized protein	FLVCR1	unreviewed	Predicted	2.4	1	1	1	59.737	3	1	0	5.94969	5.78876	5.7564		6.17653
A0A5G2RMX2	P51149	Uncharacterized protein	RAB7A	unreviewed	Evidence at protein level	11.8	2	2	2	22.931	3	1	1	5.6774	5.61817	5.91035	5.47829			4.77728
A0A5K1V8J1	No successful match	Calponin-homology (CH) domain-containing protein	SPATA4	unreviewed	Predicted	32.1	9	9	9	38.777	1	3	2	5.65896			7.07965	7.01703	6.85319	4.47261		3.83345
A0A5S6H6L9	No successful match	Lutropin subunit beta	LHB	unreviewed	Predicted	75.8	18	18	18	37.549	3	3	2	6.4637	6.10322	6.36403	7.543	7.41752	7.51532	4.49732	4.12094
A0A5S6HLW2	No successful match	Dynein light chain	DNAL4	unreviewed	Inferred from homology	31	2	2	2	11.38	0	3	0				7.10442	7.12385	6.94852
A1XQS2	No successful match	Mitochondrial import receptor subunit TOM7 homolog	TOMM7	reviewed	Inferred from homology	14.5	2	2	2	6.2184	0	3	0				7.03459	6.79367	7.00924
A5D9M6	P46379	Large proline-rich protein BAG6	BAG6	reviewed	Evidence at protein level	1.7	2	2	2	118.63	3	0	0	5.73854	5.15014	5.2999
A5D9P1	No successful match	Estradiol 17-beta-dehydrogenase 8	HSD17B8	unreviewed	Evidence at protein level	40.9	8	8	8	26.691	2	3	2	5.59286		5.6216	7.36975	7.17143	7.40028	5.49101		5.57337
D2D0E6	O95822	Malonyl-CoA decarboxylase	MLYCD	unreviewed	Predicted	42.7	18	18	18	55.658	1	3	2		4.70809		7.02325	6.87137	6.9908	4.60644		4.67741
F1REW9	O43583	Density-regulated protein	DENR	unreviewed	Evidence at protein level	19.7	3	3	3	22.16	3	0	0	6.15643	5.95691	6.02979
F1RFB8	No successful match	2-aminoethanethiol (Cysteamine) dioxygenase	ADO	unreviewed	Evidence at protein level	3.7	1	1	1	29.693	2	3	0		5.18904	5.11311	5.35319	5.3831	4.63358
F1RFZ5	Q9UJJ9	DMAP_binding domain-containing protein	GNPTG	unreviewed	Predicted	5.7	2	2	2	36.593	3	0	0	5.55093	5.54843	5.43661
F1RG95	No successful match	Coiled-coil domain-containing protein 189 isoform X1	CCDC189	unreviewed	Predicted	6	3	3	3	38.802	1	3	0		5.27397		6.6002	6.31178	6.59461
F1RGV5	No successful match	Nucleoside diphosphate kinase	NME4	unreviewed	Inferred from homology	19.3	4	4	4	20.431	0	3	0				6.01945	6.37581	5.99386
F1RHD7	P59797	Uncharacterized protein	SELENOV	unreviewed	Predicted	15.5	2	2	2	36.206	3	0	0	5.70358	5.28589	5.46687
F1RHK3	No successful match	Mitochondrial import inner membrane translocase subunit TIM22	TIMM22	unreviewed	Evidence at protein level	25.8	2	2	2	20.133	0	3	0				6.4418	6.37802	6.68599
F1RHK8	No successful match	Uncharacterized protein	LRRC71	unreviewed	Predicted	25.4	12	12	12	61.631	0	3	2				7.58653	7.3506	7.49872	5.42716		5.41375
F1RI32	Q9NP81	Seryl-tRNA synthetase	SARS2	unreviewed	Evidence at protein level	9.6	3	3	3	58.542	0	3	0				5.84446	5.62785	5.7621
F1RIX8	No successful match	Carbonyl reductase family member 4	CBR4	unreviewed	Evidence at protein level	46	11	11	11	25.138	2	3	1	5.37356	5.63365		7.54936	7.28515	7.58226	5.30634
F1RJM8	No successful match	AB hydrolase-1 domain-containing protein	ABHD11	unreviewed	Evidence at protein level	41.5	9	9	9	33.884	0	3	1				7.17693	6.99011	7.07324		4.21304
F1RKG8	P30086	Uncharacterized protein	PEBP1	unreviewed	Evidence at protein level	31	4	4	4	20.971	3	1	0	6.60441	6.44243	6.22274		6.2838
F1RLC3	Q6S9Z5	Uncharacterized protein	LOC100525452	unreviewed	Predicted	10	3	3	3	51.661	3	1	1	5.83908	5.53631	5.50125			5.7646			4.54653
F1RLQ7	No successful match	Uncharacterized protein		unreviewed	Predicted	19.3	97	97	97	695.67	3	3	3	7.34704	7.29228	6.5919	6.46879	6.45286	6.36212	5.4029	4.68923	5.17029
F1RMH1	Q494V2	DUF4200 domain-containing protein	CFAP100	unreviewed	Predicted	11.3	7	7	7	72.599	0	3	3				6.13165	5.91515	6.0125	4.80983	4.55934	4.79817
F1RML9	No successful match	Uncharacterized protein	C9H11orf42	unreviewed	Predicted	43.2	10	10	10	36.122	3	3	3	7.2206	7.2413	7.22502	5.69033	6.04653	6.19695	5.85506	4.88287	5.64853
F1RN71	Q13867	Bleomycin hydrolase	BLMH	unreviewed	Evidence at protein level	5.7	2	2	2	52.447	0	1	3						5.01284	5.12074	5.20906	5.20074
F1RNQ2	No successful match	MORN repeat-containing protein 3 isoform X1	MORN3	unreviewed	Predicted	47.1	7	7	7	27.851	1	3	0	5.62203			7.06647	6.9039	7.03623
F1RNS2	No successful match	Diablo homolog, mitochondrial	DIABLO	unreviewed	Evidence at protein level	12.7	2	2	2	26.862	0	3	0				6.31825	6.2045	6.45755
F1RPZ4	No successful match	ShKT domain-containing protein	CRISP1	unreviewed	Evidence at protein level	4.4	1	1	1	28.376	0	3	0				5.48735	5.45214	5.56448
F1RRB8	Q9Y238	Uncharacterized protein	DLEC1	unreviewed	Predicted	3.9	6	6	6	190.5	0	3	0				5.53972	5.13978	5.62946
F1RS43	Q9NWU1	3-oxoacyl-[acyl-carrier-protein] synthase, mitochondrial	OXSM	unreviewed	Inferred from homology	35.9	10	10	10	48.96	0	3	0				7.16602	6.97987	7.1428
F1RS52	Q8IVH4	Methylmalonic aciduria type A protein, mitochondrial isoform X1	MMAA	unreviewed	Inferred from homology	16.9	5	5	5	46.958	0	3	0				6.45436	6.17857	6.17929
F1RSN0	Q9H0F6	RanBP2-type domain-containing protein	SHARPIN	unreviewed	Predicted	12	3	3	3	42.424	3	0	1	6.38403	6.39592	6.36504				4.42485
F1RSN7	Q3MIX3	ABC1 domain-containing protein	ADCK5	unreviewed	Inferred from homology	44	20	20	20	67.398	0	3	2				6.79623	6.71567	6.70952	4.25086		4.14635
F1RSQ0	No successful match	UPF0598 protein C8orf82	C4H8orf82	unreviewed	Evidence at protein level	15.1	2	2	2	24.267	0	3	0				6.31563	6.10819	6.07853
F1RUE0	No successful match	Uncharacterized protein	ACOT13	unreviewed	Evidence at protein level	72.3	8	8	8	15.184	1	3	1	5.65034			7.55551	7.36517	7.58238	5.17467
F1RUP0	No successful match	Uncharacterized protein	ECHDC3	unreviewed	Evidence at protein level	33.5	5	5	5	24.518	0	3	3				6.55615	6.34996	6.45941	5.45643	4.92289	4.95404
F1RUR3	Q8ND76	CYCLIN domain-containing protein	CCNY	unreviewed	Evidence at protein level	6.6	2	2	2	36.423	0	3	0				6.00736	6.14467	5.96351
F1RV76	No successful match	Uncharacterized protein	MCUR1	unreviewed	Inferred from homology	6.2	3	3	3	47.405	0	3	0				6.72027	5.91882	6.57601
F1RVI2	No successful match	Phosducin domain-containing protein	PDCL2	unreviewed	Inferred from homology	17.8	3	3	3	27.983	1	3	0			5.21664	5.6339	5.79164	6.09391
F1RVY3	No successful match	Uncharacterized protein	TMEM141	unreviewed	Predicted	40.3	4	4	4	13.667	0	3	0				6.60891	6.66712	6.36582
F1RWM9	No successful match	Uncharacterized protein	CCDC183	unreviewed	Predicted	21.5	9	9	9	61.841	3	3	1	6.03719	5.549	5.48913	6.67546	6.34768	6.64135	3.76224
F1RX67	O00124	UBX domain-containing protein 8 isoform 1	UBXN8	unreviewed	Predicted	11.6	2	2	2	31.461	3	0	0	5.72235	5.67783	5.55236
F1RXT6	No successful match	Outer dense fiber protein 3B	ODF3B	unreviewed	Predicted	20.2	4	4	4	27.382	0	3	0				5.82356	6.079	6.30546
F1RXW5	No successful match	Transmembrane protein 177	TMEM177	unreviewed	Inferred from homology	17.7	4	4	4	33.809	0	3	2				6.69511	6.85954	6.75564	4.91448		4.59145
F1RY43	Q9P0J1	PPM-type phosphatase domain-containing protein	PDP1	unreviewed	Evidence at protein level	33.1	15	15	15	60.997	0	3	0				6.98017	6.61194	6.94005
F1RYH2	No successful match	Uncharacterized protein		unreviewed	Predicted	5.9	2	2	2	42.194	1	3	0	5.49105			6.12694	5.95361	6.29177
F1RYX0	Q9H903	Methenyltetrahydrofolate cyclohydrolase	MTHFD2L	unreviewed	Inferred from homology	26	5	5	5	37.064	0	3	0				6.16489	6.03567	6.17875
F1RYY7	Q8NB37	Glutamine amidotransferase-like class 1 domain-containing protein 1 isoform 1	GATD1	unreviewed	Evidence at protein level	7.3	1	1	1	23.102	3	0	1	5.84272	5.89246	5.55206				4.23139
F1RYY8	Q9H936	Mitochondrial glutamate carrier 1 isoform X1	SLC25A22	unreviewed	Evidence at protein level	32	11	11	11	34.47	1	3	2	5.20777			7.17577	6.61325	7.12297	5.50353	4.55317
F1RZQ9	No successful match	Mitochondrial nucleoid factor 1	C7H6orf125	unreviewed	Predicted	10.8	1	1	1	13.279	0	3	0				6.84923	6.63252	6.72445
F1RZV9	Q9BTT6	Uncharacterized protein	LRRC1	unreviewed	Evidence at protein level	8.2	3	3	3	59.345	1	3	0		4.83981		5.55882	5.68985	5.81635
F1RZX9	Q9H0R4	Uncharacterized protein	HDHD2	unreviewed	Evidence at protein level	10.4	2	2	2	28.441	0	3	0				5.53179	5.57949	5.6077
F1RZZ3	Q9HA64	Protein-ribulosamine 3-kinase	FN3KRP	unreviewed	Evidence at protein level	9.8	2	2	2	33.925	3	0	0	5.86187	5.96416	6.14656
F1S085	Q6UB28	Methionine aminopeptidase	METAP1D	unreviewed	Inferred from homology	14.8	3	3	3	42.599	0	3	0				6.3506	6.61453	6.6535
F1S0T3	No successful match	Uncharacterized protein	C16H5orf49	unreviewed	Predicted	32	5	5	5	16.88	1	3	0			5.27168	6.88566	6.79661	7.07864
F1S0T6	Q13591	Sema domain-containing protein	SEMA5A	unreviewed	Predicted	1.4	1	1	1	78.115	0	3	1				6.30214	6.0593	6.59666	3.88089
F1S110	Q4ZJI4	Na_H_Exchanger domain-containing protein	SLC9B1	unreviewed	Predicted	18.2	6	6	6	55.202	1	2	3	5.65531			5.87018		6.26498	5.63087	4.1712	5.71458
F1S130	Q9NWR8	Calcium uniporter regulatory subunit MCUb	MCUB	unreviewed	Inferred from homology	31	8	8	8	38.886	0	3	0				6.85019	6.58551	6.58053
F1S1I7	No successful match	Uncharacterized protein C17orf105 isoform 1	CFAP97D1	unreviewed	Inferred from homology	50	7	7	7	19.503	2	3	0	5.89572		5.1917	7.1788	7.17243	7.28578
F1S1Q7	No successful match	MICOS complex subunit	APOOL	unreviewed	Evidence at protein level	21.5	3	3	3	25.487	1	3	0		4.92878		6.34887	6.14653	6.13574
F1S1V4	No successful match	Coiled-coil domain-containing protein 173	CCDC173	unreviewed	Predicted	44	24	24	24	66.149	3	3	2	6.96688	6.84953	6.84421	7.16041	6.98986	7.21804	4.23195	4.09566
F1S2W5	No successful match	Spermatogenesis associated 45	SPATA45	unreviewed	Predicted	15.5	2	2	2	11.281	0	3	0				6.2769	6.21035	5.99814
F1S331	No successful match	Exonuclease domain-containing protein	ERI3	unreviewed	Evidence at protein level	7.1	2	2	2	23.806	0	3	0				5.75348	5.68603	5.86325
F1S3D5	Q12907	L-type lectin-like domain-containing protein	LMAN2	unreviewed	Evidence at protein level	5.3	1	1	1	40.419	3	0	0	5.50015	5.3782	5.60673
F1S3H1	Q02252	Methylmalonate-semialdehyde dehydrogenase acylating, mitochondrial isoform 1	ALDH6A1	unreviewed	Evidence at protein level	58.8	24	24	24	57.704	1	3	2	5.37149			7.45063	7.26869	7.39487	4.55528		3.77159
F1S440	No successful match	Uncharacterized protein	CBY3	unreviewed	Predicted	24.8	3	3	3	17.937	1	3	0			5.57528	6.48376	6.05473	6.10387
F1S588	No successful match	Mitochondrial import inner membrane translocase subunit Tim29	TIMM29	unreviewed	Predicted	12.7	2	2	2	32.274	0	3	1				5.54321	6.00152	6.06341			3.93035
F1S5R1	Q9Y577	RING-type E3 ubiquitin transferase	TRIM17	unreviewed	Predicted	7.8	2	2	2	54.566	1	3	0		5.15685		5.39589	5.28928	5.39717
F1S743	No successful match	Uncharacterized protein	LOC100624136	unreviewed	Predicted	26.1	5	5	5	32.812	0	3	0				6.81367	6.78251	6.82743
F1S745	Q5TAH2	Uncharacterized protein	SLC9C2	unreviewed	Inferred from homology	3.9	3	3	3	120.33	1	3	2			4.22909	4.79751	4.65903	4.78667	4.69583		4.53195
F1S749	Q8N7X0	Calpain catalytic domain-containing protein	ADGB	unreviewed	Inferred from homology	15.3	20	20	20	174.29	1	3	0	4.91855			6.50424	6.16026	6.42175
F1S781	Q7L3T8	Prolyl-tRNA synthetase	PARS2	unreviewed	Evidence at protein level	32.3	10	10	10	50.935	0	3	0				6.869	6.62432	6.89893
F1S7B1	No successful match	Sperm autoantigenic protein 17	SPA17	unreviewed	Evidence at protein level	34.6	4	4	4	17.644	0	3	1				6.3517	6.38148	6.65288	4.62547
F1S8B0	Q96HY6	DDRGK domain-containing protein 1	DDRGK1	unreviewed	Evidence at protein level	4.9	1	1	1	32.67	3	0	0	5.40914	5.45365	5.36708
F1S9H9	No successful match	Low molecular weight cytosolic acid phosphatase	ACP1	unreviewed	Evidence at protein level	10	2	2	2	25.627	0	3	0				6.09314	5.55897	6.0498
F1S9P3	No successful match	Uncharacterized protein	LRRIQ3	unreviewed	Predicted	21.9	4	4	4	29.909	1	3	0	6.07185			6.41536	6.22523	6.43642
F1S9Y5	Q13362	Serine/threonine-protein phosphatase 2A 56 kDa regulatory subunit	PPP2R5C	unreviewed	Evidence at protein level	8.2	3	3	3	57.907	0	3	0				6.04261	6.00881	6.05404
F1SA14	No successful match	Uncharacterized protein	CCDC159	unreviewed	Predicted	64.2	17	17	17	33.959	3	3	3	8.14082	8.00651	8.00847	7.58553	7.38661	7.46813	6.0329	5.68012	5.86528
F1SA69	No successful match	Uncharacterized protein	PPP1R36	unreviewed	Predicted	4.6	1	1	1	33.552	2	3	0	5.20039		5.10408	5.59752	5.61898	5.62957
F1SAE6	Q9NP80	PNPLA domain-containing protein	PNPLA8	unreviewed	Predicted	27.6	12	12	12	77.041	0	3	0				6.62823	6.49987	6.54189
F1SAZ0	Q6Q759	Uncharacterized protein	SPAG17	unreviewed	Predicted	22	9	9	9	55.141	1	3	0		5.30824		6.78158	6.66577	6.89236
F1SAZ6	Q9UGM6	Tryptophanyl-tRNA synthetase	WARS2	unreviewed	Inferred from homology	24	7	7	7	40.633	0	3	0				6.47946	7.87716	6.39724
F1SB15	No successful match	Uncharacterized protein	NT5M	unreviewed	Predicted	54.4	12	12	12	26.158	0	3	2				7.20041	7.28035	7.33917	4.54013		4.15247
F1SB55	O75439	Uncharacterized protein	PMPCB	unreviewed	Evidence at protein level	9.8	3	2	2	51.057	0	3	0				5.94493	5.65112	5.69026
F1SBW6	Q9Y233	Phosphodiesterase	PDE10A	unreviewed	Inferred from homology	11.5	6	6	6	87.377	0	3	0				5.59017	5.70468	5.66446
F1SCS1	Q92499	ATP-dependent RNA helicase DDX1	DDX1	unreviewed	Evidence at protein level	9.3	4	4	4	82.981	3	1	0	5.90241	5.60988	5.70567		4.96498
F1SCT9	Q9HBH5	Retinol dehydrogenase 14	RDH14	unreviewed	Evidence at protein level	18.2	6	6	6	36.829	1	3	0	6.78857			6.36558	5.92181	6.24062
F1SDC9	No successful match	TPR_REGION domain-containing protein	TTC19	unreviewed	Evidence at protein level	37	5	5	5	32.719	0	3	0				6.38128	6.337	6.3608
F1SDI2	No successful match	Cytochrome b-c1 complex subunit 10	LOC100524239	unreviewed	Evidence at protein level	32.1	2	2	2	6.5526	1	3	2		6.2923		7.66523	7.70302	7.53462	6.24462		5.59782
F1SDW6	Q9ULD0	Transket_pyr domain-containing protein	OGDHL	unreviewed	Evidence at protein level	18.7	18	9	9	110.41	0	3	1				6.01418	5.64679	5.84223	3.80758
F1SDW7	No successful match	Uncharacterized protein	C14H10orf53	unreviewed	Inferred from homology	40.9	3	3	3	10.407	3	3	0	6.07853	5.55455	5.55033	6.81501	6.6256	6.78088
F1SE13	No successful match	Uncharacterized protein	SAMD15	unreviewed	Predicted	33.3	3	3	3	9.6407	2	3	3	5.6673		5.80381	6.50676	6.58724	6.50508	5.46611	5.2068	5.45134
F1SE73	P31689	DnaJ homolog subfamily A member 1 isoform 1	DNAJA1	unreviewed	Evidence at protein level	13.4	3	3	3	44.868	3	1	1	6.49194	6.36069	6.32459			5.11681			3.9017
F1SFB7	No successful match	Protein FAM183A	FAM183A	unreviewed	Predicted	36.3	4	4	4	16.293	2	3	0	5.77519	5.73349		7.31163	7.05614	7.41679
F1SFF4	Q9Y224	RNA transcription, translation and transport factor protein	RTRAF	unreviewed	Evidence at protein level	11.5	2	2	2	28.065	3	0	0	5.96714	5.73754	5.95811
F1SFY5	No successful match	NAD(P)-bd_dom domain-containing protein	HTATIP2	unreviewed	Evidence at protein level	7.9	1	1	1	30.702	0	3	0				5.68934	5.61577	5.65639
F1SGC6	No successful match	Complex I-SGDH	NDUFB5	unreviewed	Evidence at protein level	27	7	7	7	21.554	2	3	1	6.53441	5.77643		7.9294	7.82099	7.84895	5.1186
F1SGQ0	Q96LJ7	Dehydrogenase/reductase SDR family member 1	DHRS1	unreviewed	Evidence at protein level	24.9	5	5	5	34.095	0	3	0				6.57236	6.59645	6.59211
F1SH49	Q9P2H3	WD_REPEATS_REGION domain-containing protein	IFT80	unreviewed	Predicted	6.5	4	4	4	83.426	3	0	1	5.85645	5.65448	5.78894				4.18159
F1SHV1	Q9H0A6	Uncharacterized protein	RNF32	unreviewed	Predicted	7.9	2	2	2	41.825	0	3	0				5.28267	5.20121	5.82454
F1SJ70	No successful match	Uncharacterized protein	ODF3L1	unreviewed	Predicted	18.9	4	4	4	30.635	1	3	0			5.27976	6.25164	6.21439	6.24371
F1SJF9	No successful match	Protein FAM3C	FAM3C	unreviewed	Evidence at protein level	13.1	2	2	2	20.858	0	3	0				5.61966	5.69575	5.67361
F1SJI8	No successful match	Uncharacterized protein	C1H15orf61	unreviewed	Predicted	19.7	2	2	2	18.21	2	3	0		5.76593	5.8276	6.17548	6.06536	5.82103
F1SJN1	Q86YW9	Med12 domain-containing protein	MED12L	unreviewed	Inferred from homology	0.7	1	1	1	203.74	1	3	0			5.36806	7.03487	7.02111	7.05538
F1SJP7	No successful match	Essential MCU regulator, mitochondrial	SMDT1	unreviewed	Inferred from homology	19.6	1	1	1	11.563	0	3	1				6.40753	6.51742	6.33013	4.8664
F1SK78	Q9BR77	Coiled-coil domain-containing protein 77 isoform a	CCDC77	unreviewed	Predicted	18.7	9	9	9	58.321	0	3	2				6.52402	6.24939	6.47314	3.18281		4.01397
F1SKY2	Q9NQR4	Omega-amidase NIT2	NIT2	unreviewed	Evidence at protein level	64.7	12	12	12	31.191	1	3	1		5.23912		6.83937	6.35866	6.94547			4.54342
F1SLC2	No successful match	Mitochondrial import receptor subunit TOM22 homolog	TOMM22	unreviewed	Evidence at protein level	52.5	4	4	4	15.351	0	3	1				6.74231	6.70953	7.05763	5.05633
F1SLT1	No successful match	Uncharacterized protein	MLF2	unreviewed	Evidence at protein level	10.9	2	2	2	28.294	2	3	0	5.51312		5.34893	6.03387	5.71407	6.15048
F1SMG3	Q13423	Proton-translocating NAD(P)(+) transhydrogenase	NNT	unreviewed	Evidence at protein level	10.4	10	10	10	113.89	1	3	2	4.8239			6.13561	6.0244	6.31848	3.84154		3.70188
F1SND2	Q9BYV1	Uncharacterized protein	AGXT2	unreviewed	Evidence at protein level	55.6	20	20	20	50.326	0	3	3				7.30118	7.17284	7.28085	4.64629	3.97742	4.17097
F1SNF6	No successful match	MICOS complex subunit	CHCHD3	unreviewed	Evidence at protein level	55.5	14	14	14	26.152	2	3	2		5.52389	5.46901	7.7599	7.69402	7.69809	5.40176	4.30788
F1SP52	Q9BXM9	Uncharacterized protein	FSD1L	unreviewed	Evidence at protein level	10.8	3	3	3	51.059	0	3	0				5.88048	5.56267	5.83769
F1SPN6	No successful match	Testis expressed 49	TEX49	unreviewed	Predicted	46	5	5	5	14.467	3	3	3	7.00294	6.89118	6.86097	7.61154	7.56625	7.52494	5.06922	4.03258	4.44738
F1SPT2	No successful match	HDNR domain-containing protein	C13H3orf84	unreviewed	Predicted	59	8	8	8	23.431	1	3	2			5.36849	7.74984	7.7252	7.67972	4.6056		4.33498
F1SPY2	Q15120	Protein-serine/threonine kinase	PDK3	unreviewed	Evidence at protein level	39.4	10	10	10	46.895	0	3	1				6.50806	6.62726	6.55932	4.51854
F1SQ01	Q13162	Peroxiredoxin-4	PRDX4	unreviewed	Evidence at protein level	10.7	3	1	1	30.555	3	0	1	6.22021	6.07203	5.62998				4.46392
F1SQ67	Q9BZR8	Uncharacterized protein	BCL2L14	unreviewed	Inferred from homology	20.4	6	6	6	37.174	3	0	0	6.46141	6.23147	6.17725
F1SQR4	No successful match	Sm protein F	SNRPF	unreviewed	Evidence at protein level	23.3	2	2	2	9.7251	2	3	1	8.14255		7.62102	6.63624	6.63708	6.79451	5.53537
F1SRN6	Q9BYT8	Neurolysin, mitochondrial	NLN	unreviewed	Evidence at protein level	15.8	8	8	8	79.223	0	3	1				6.24192	5.98091	6.11398			5.42055
F1ST72	No successful match	Mitochondrial import receptor subunit TOM5	TOMM5	unreviewed	Predicted	33.3	3	3	3	6.0352	0	3	1				6.89023	6.67648	6.79465	5.15488
F1STC1	P49247	Ribose-5-phosphate isomerase	RPIA	unreviewed	Inferred from homology	26.8	8	8	8	32.679	0	3	1				7.15195	6.94129	7.11197		3.97761
F1STM0	No successful match	TATA box-binding protein-associated factor 1D	TAF1D	unreviewed	Predicted	3.7	1	1	1	31.765	0	3	2				6.92445	6.97317	6.16729	5.04867	4.24336
F1STS4	Q16798	Malic enzyme	ME3	unreviewed	Evidence at protein level	13.9	5	5	4	67.299	0	3	0				6.36412	6.14082	6.25001
F1STX9	No successful match	Uncharacterized protein	TEX46	unreviewed	Predicted	44.5	8	8	8	18.952	3	0	3	7.7929	7.61603	7.60938				6.08689	4.51283	5.91231
F1SUA4	No successful match	Uncharacterized protein	CHCHD5	unreviewed	Predicted	12.7	1	1	1	12.45	0	3	0				6.17415	6.0929	5.94979
F1SV49	Q8WTU0	DNA damage inducible 1 homolog 1	DDI1	unreviewed	Inferred from homology	5.5	1	1	1	42.453	0	3	0				5.49572	5.43185	5.67403
F1SV59	Q9NX46	Uncharacterized protein	ADPRS	unreviewed	Evidence at protein level	1.9	1	1	1	50.033	0	3	0				5.70736	5.25431	5.47988
F2Z4Z1	P61981	Uncharacterized protein	YWHAG	unreviewed	Evidence at protein level	14.2	4	1	1	28.302	0	3	1				6.16864	5.8314	6.20639	5.15839
F2Z5H2	Q8NBU5	AAA domain-containing protein	ATAD1	unreviewed	Evidence at protein level	7.5	3	3	3	40.744	0	3	1				5.94565	5.25888	6.01271	4.50744
F2Z5I3	No successful match	Protein MGR2 homolog	ROMO1	unreviewed	Inferred from homology	36.7	4	4	4	8.1828	0	3	0				7.2925	6.02428	7.23905
F6PTK4	No successful match	Uncharacterized protein	C17H20orf85	unreviewed	Predicted	11.9	2	2	2	17.232	0	3	0				6.36862	6.09569	6.30192
F6PZX4	P42765	Uncharacterized protein	ACAA2	unreviewed	Evidence at protein level	70.9	21	21	21	42.048	1	3	1		5.49864		7.7326	7.56004	7.6798	4.769
I3L5H4	Q96LD8	Sentrin-specific protease 8	SENP8	unreviewed	Inferred from homology	17.9	3	3	3	24.18	3	1	0	5.99882	6.28986	6.28513	4.9976
I3L6V0	No successful match	Uncharacterized protein	LEXM	unreviewed	Predicted	13.4	6	6	6	45.251	0	3	2				6.25684	6.21588	6.29319	4.07159		3.48367
I3L806	P27816	Uncharacterized protein	MAP4	unreviewed	Evidence at protein level	1	2	1	1	186.24	1	3	0			4.81367	5.44621	5.31273	5.4514
I3L974	Q8TBP6	Uncharacterized protein	SLC25A40	unreviewed	Evidence at protein level	12.9	3	3	3	35.697	1	3	0			5.49843	6.32762	6.06168	6.21091
I3LAD2	Q8WV93	Uncharacterized protein	AFG1L	unreviewed	Inferred from homology	15	6	6	6	54.565	0	3	0				6.23462	5.11488	6.06236
I3LCY8	Q00005	Serine/threonine-protein phosphatase 2A 55 kDa regulatory subunit B	PPP2R2B	unreviewed	Inferred from homology	15.3	5	2	2	50.313	1	3	0		5.43693		6.03286	5.70888	5.51344
I3LD43	No successful match	Cytosol aminopeptidase	LAP3	reviewed	Evidence at protein level	71.1	42	42	42	56.046	3	3	3	6.33339	6.55373	6.34635	8.25113	8.20734	8.31046	5.70556	3.91501	4.4508
I3LDN0	Q8IYJ2	Uncharacterized protein C10orf67, mitochondrial isoform X1	C10H10orf67	unreviewed	Predicted	3.9	2	2	2	62.414	0	3	0				5.58673	5.50795	5.51688
I3LE65	No successful match	Uncharacterized protein	ATP6V1FNB	unreviewed	Predicted	64.5	15	15	15	24.519	3	3	2	7.1412	6.96714	6.972	7.64412	7.55049	7.64428	5.16026		4.31788
I3LEI2	No successful match	Serine/threonine/tyrosine-interacting-like protein 1 isoform X1	STYXL1	unreviewed	Predicted	27.5	6	6	6	35.538	1	3	1		5.13494		6.66668	6.55408	6.79111	4.64271
I3LFC5	No successful match	Uncharacterized protein	C3H2orf81	unreviewed	Evidence at protein level	6.5	4	4	4	66.926	3	3	0	5.74439	5.70217	5.68902	6.00711	5.99108	5.93112
I3LI47	No successful match	Uncharacterized protein	FAM186A	unreviewed	Predicted	1.9	2	2	2	184.93	2	3	2		5.58096	5.57693	5.27637	5.2112	5.32758	5.1118	3.90263
I3LIC6	A5YKK6	Uncharacterized protein	CNOT1	unreviewed	Evidence at protein level	0.4	1	1	1	263.5	3	0	0	4.5583	4.41229	4.4661
I3LIL5	P35914	Pyruvate carboxyltransferase domain-containing protein	HMGCL	unreviewed	Evidence at protein level	36.5	12	12	12	39.679	0	3	0				7.34303	7.16382	7.40384
I3LJJ4	Q13011	Uncharacterized protein	ECH1	unreviewed	Evidence at protein level	50.5	13	13	13	32.4	0	3	1				6.97668	7.12675	7.09992		4.17365
I3LJK4	No successful match	Transmembrane protein 126A isoform 1	TMEM126A	unreviewed	Predicted	29.6	7	7	7	21.571	0	3	1				7.05135	6.53836	6.97665	4.76904
I3LLV9	No successful match	Uncharacterized protein	MS4A5	unreviewed	Inferred from homology	5	1	1	1	22.495	0	0	3							6.56096	5.06532	6.56354
I3LM75	Q9UQ90	Paraplegin	SPG7	unreviewed	Inferred from homology	25.1	14	14	14	86.35	1	3	0	4.81729			6.47075	6.37011	6.5702
I3LMX3	Q9Y2S7	Polymerase delta-interacting protein 2 isoform 1	POLDIP2	unreviewed	Evidence at protein level	25	6	6	6	41.81	0	3	0				6.06423	6.10992	6.23593
I3LND9	Q96EP0	RBR-type E3 ubiquitin transferase		unreviewed	Inferred from homology	8	7	7	7	135.46	3	0	0	6.12953	5.95668	5.98659
I3LNS9	P04066	Alpha-L-fucosidase	FUCA1	unreviewed	Evidence at protein level	13.9	7	7	7	54.047	3	1	1	6.72258	6.67861	6.66327		5.55216		4.39644
I3LNY0	No successful match	Uncharacterized protein	REEP6	unreviewed	Inferred from homology	14.7	4	4	4	48.114	2	3	2	6.09712	6.00753		7.47191	7.15603	7.35054	5.09433		4.89986
I3LNZ0	Q05952	Nuclear transition protein 2	TNP2	unreviewed	Inferred from homology	12.4	1	1	1	15.273	3	0	0	6.5974	6.34159	6.33901
I3LPM1	No successful match	Transmembrane protein 70, mitochondrial isoform a	TMEM70	unreviewed	Inferred from homology	24.1	6	6	6	27.933	0	3	1				6.90182	6.40782	6.6838	5.16104
I3LQQ3	No successful match	Uncharacterized protein	TEX47	unreviewed	Predicted	40.3	6	6	6	29.417	2	3	2		5.6812	5.74258	6.5543	6.58788	6.41365	4.71911		4.5217
I3LRS5	P00352	Retinal dehydrogenase 1	ALDH1A1	unreviewed	Evidence at protein level	17	10	6	6	54.841	1	3	0	5.35299			5.78354	6.20804	5.99982
I3LUQ5	Q9C0B2	Uncharacterized protein	CFAP74	unreviewed	Predicted	5.5	7	7	7	187.01	0	3	3				6.35238	6.01603	6.29197	4.15685	3.21838	3.10113
I3LUY4	Q86WZ0	Uncharacterized protein	HEATR4	unreviewed	Predicted	1	1	1	1	115.42	0	3	0				4.71846	4.67602	4.67616
I3LV35	Q92523	Carnitine O-palmitoyltransferase	CPT1B	unreviewed	Evidence at protein level	24.9	16	16	16	84	1	3	3	5.32371			6.91724	6.67643	6.94613	4.83931	4.54938	4.67943
I3LVJ9	No successful match	Uncharacterized protein	TIMM17B	unreviewed	Predicted	14.7	2	2	2	22.418	0	3	0				6.26444	5.88533	6.22287
K7GLA1	No successful match	Coiled-coil domain-containing protein 160 isoform X1	CCDC160	unreviewed	Predicted	19.4	5	5	5	37.713	1	3	0	5.14786			6.0728	5.98923	5.95439
K7GLF7	P22735	Protein-glutamine gamma-glutamyltransferase K	TGM1	unreviewed	Inferred from homology	5.7	4	4	4	90.878	0	0	3							4.95314	5.10921	5.06737
K7GM09	No successful match	Uncharacterized protein		unreviewed	Predicted	34.7	8	8	8	38.172	3	3	2	5.84033	5.95835	5.52955	6.7921	6.62624	6.82327	4.19868	3.86113
K7GR43	No successful match	Complex I-MWFE	NDUFA1	unreviewed	Evidence at protein level	80	7	7	7	8.0223	0	3	1				8.13529	8.19535	7.95043	5.22948
K7GSX7	No successful match	Uncharacterized protein	CXHXorf65	unreviewed	Predicted	37.9	6	6	6	20.075	3	3	2	5.98879	5.12791	5.64812	6.78432	6.76661	6.85605		3.96488	4.42993
O62680	P13987	CD59 glycoprotein	CD59	reviewed	Evidence at protein level	8.9	1	1	1	13.79	3	1	0	6.65667	6.83355	6.77678		6.87322
O79880	No successful match	NADH-ubiquinone oxidoreductase chain 3	MT-ND3	reviewed	Evidence at protein level	18.3	2	2	2	12.993	0	3	0				7.19246	6.98653	7.19379
P00258	No successful match	Adrenodoxin, mitochondrial	FDX1	reviewed	Evidence at protein level	21	4	4	4	19.931	1	3	0	4.93437			7.2717	6.93583	7.11381
P00795	P07339	Cathepsin D	CTSD	reviewed	Evidence at protein level	9.3	3	3	3	37.294	0	3	3				6.67059	6.15749	6.37789	5.36165	5.43533	5.57128
P02540	P17661	Desmin	DES	reviewed	Evidence at protein level	4	1	1	1	53.628	3	0	0	5.60139	5.31563	5.08554
P04178	No successful match	Superoxide dismutase [Cu-Zn]	SOD1	reviewed	Evidence at protein level	43.1	3	3	3	15.892	1	3	0	5.85962			5.85984	6.14925	5.96538
P0C267	No successful match	Coiled-coil domain-containing protein 127	CCDC127	reviewed	Evidence at transcript level	17.8	4	4	4	30.288	3	3	3	6.02563	6.00817	6.31418	6.21804	6.35313	5.92356	4.31082	4.07682	3.96648
P13618	No successful match	ATP synthase-coupling factor 6, mitochondrial	ATP5PF	reviewed	Evidence at protein level	40.8	2	2	2	8.9299	2	3	2	6.55432	6.39938		6.99607	6.50842	6.6769	6.27131	5.21759
P18104	No successful match	C-type natriuretic peptide	NPPC	reviewed	Evidence at protein level	12.7	3	3	3	13.243	2	2	3		5.61635	5.49977	5.80744	6.19775		5.33393	4.28323	5.02604
P19156	P20648	Potassium-transporting ATPase alpha chain 1	ATP4A	reviewed	Evidence at protein level	5.9	5	1	1	114.29	3	0	1	7.00736	6.94254	6.93921				4.29833
P19619	P04083	Annexin A1	ANXA1	reviewed	Evidence at protein level	5.2	2	2	2	38.759	0	3	3				6.10802	5.93692	6.09356	4.59333	4.71019	4.90212
P19757	No successful match	Protamine-2	PRM2	reviewed	Evidence at transcript level	43.5	5	5	5	11.807	3	0	3	8.55156	8.48777	8.27499				6.85617	6.98261	7.12675
P24540	P07311	Acylphosphatase-1	ACYP1	reviewed	Evidence at protein level	35.6	3	3	3	11.427	3	0	0	6.66999	6.51103	6.50983
P35496	No successful match	Major seminal plasma glycoprotein PSP-II		reviewed	Evidence at protein level	81	11	11	11	14.816	3	3	3	8.3024	8.31082	8.27277	8.48683	8.73627	8.27112	6.3565	6.49584	6.04364
P42639	P09493	Tropomyosin alpha-1 chain;Tropomyosin alpha-3 chain	TPM1;TPM3	reviewed	Evidence at protein level	4.9	1	1	1	32.706	1	1	3	5.57683					5.48885	4.74473	4.78176	4.75546
P79384	P05166	Propionyl-CoA carboxylase beta chain, mitochondrial	PCCB	reviewed	Evidence at protein level	33.6	14	14	14	58.589	1	3	0			4.85985	6.57331	6.70538	6.66374
P81558	No successful match	Myelin basic protein	MBP	reviewed	Evidence at protein level	22.8	5	5	5	18.486	0	0	3							6.88326	5.89157	4.80673
Q06AU7	Q9H0U4	Ras-related protein Rab-1B	RAB1B	reviewed	Evidence at transcript level	37.3	6	1	1	22.112	3	0	0	5.45938	5.19512	5.18486
Q09821	No successful match	Spermatid nuclear transition protein 4	TNP4	reviewed	Evidence at protein level	25.4	3	3	3	16.223	2	3	0	6.57768		5.91707	6.32728	6.02073	6.12817
Q1KYT0	P13929	Beta-enolase	ENO3	reviewed	Evidence at transcript level	42.4	17	10	10	47.13	0	3	1				6.99795	6.50686	6.57683	4.92848
Q2EHH8	P62136	Serine/threonine-protein phosphatase	PPP1CA	unreviewed	Evidence at protein level	69.7	26	1	1	37.512	3	0	1	5.83103	5.42804	5.50079				4.0172
Q2EN77	No successful match	Microsomal glutathione S-transferase 3	MGST3	unreviewed	Evidence at protein level	32.5	2	2	2	16.686	0	3	0				7.24792	7.07958	7.16194
Q712P7	P60201	Myelin proteolipid protein	PLP1	reviewed	Evidence at transcript level	16.2	4	4	4	30.077	1	0	3	6.04607						6.52525	5.65324	4.0335
Q7YRH5	No successful match	Phosphatidylethanolamine N-methyltransferase	PEMT	unreviewed	Evidence at protein level	13.1	2	2	2	22.01	1	0	3			5.75625				6.34776	5.64804	6.21136
Q8HXL4	Q99426	Cytoskeleton-associated protein 1	TBCB	unreviewed	Evidence at protein level	4.1	1	1	1	27.517	3	0	0	6.06841	5.83981	5.88296
Q8MJ30	No successful match	Dihydropteridine reductase	QDPR	reviewed	Evidence at transcript level	54.7	9	9	9	25.757	2	3	1		5.49314	5.46501	7.07533	6.68679	6.90259	5.03687
Q9TDR1	P03915	NADH-ubiquinone oxidoreductase chain 5	MT-ND5	reviewed	Evidence at protein level	21	10	10	10	68.649	1	3	3		5.52412		7.54362	7.45921	7.58945	6.27864	5.06871	5.50619

## Sheet: Table S2
Activated in PT by z score compared to head						Activated in head by z score compared to tail						Activated in tail by z score compared to head
Ingenuity Canonical Pathways	-log(p-value)	z-score	Proteins	# Proteins		Ingenuity Canonical Pathways	-log(p-value)	z-score	Proteins	# Proteins		Ingenuity Canonical Pathways	-log(p-value)	z-score	Proteins	# Proteins
Cyclins and Cell Cycle Regulation	1.87	2.449	ATM,CDC34,GSK3B,HDAC11,PA2G4,PPM1J,PPP2CA,PPP2R2A,PTPA	9		Sirtuin Signaling Pathway	27.8	4.24	ACADL,ARG2,ATP5F1A,ATP5F1B,ATP5F1C,ATP5F1D,ATP5F1E,ATP5PB,CPS1,CYC1,GLUD1,GOT2,GSK3B,IDH2,LDHA,LDHB,LDHC,MT-ATP6,MT-CYB,MT-ND1,MT-ND2,MT-ND4,NDUFA10,NDUFA11,NDUFA12,NDUFA13,NDUFA2,NDUFA3,NDUFA5,NDUFA6,NDUFA8,NDUFA9,NDUFAB1,NDUFB1,NDUFB10,NDUFB11,NDUFB2,NDUFB3,NDUFB4,NDUFB6,NDUFB7,NDUFB8,NDUFB9,NDUFS1,NDUFS2,NDUFS3,NDUFS4,NDUFS5,NDUFS6,NDUFS7,NDUFS8,NDUFV1,NDUFV2,PDHA1,PFKM,PGAM2,PGK1,SDHA,SDHB,SD…	73		Oxidative Phosphorylation	59.8	8.31	ATP5F1A,ATP5F1B,ATP5F1C,ATP5F1D,ATP5F1E,ATP5ME,ATP5MF,ATP5MG,ATP5PB,ATP5PD,ATP5PO,COX4I1,COX5A,COX5B,COX6A1,COX6B2,COX6C,COX7A2,COX7A2L,COX7C,CYC1,CYCS,MT-ATP6,MT-CO1,MT-CO3,MT-CYB,MT-ND1,MT-ND2,MT-ND4,NDUFA10,NDUFA11,NDUFA12,NDUFA13,NDUFA2,NDUFA3,NDUFA5,NDUFA6,NDUFA8,NDUFA9,NDUFAB1,NDUFB1,NDUFB10,NDUFB11,NDUFB2,NDUFB3,NDUFB4,NDUFB6,NDUFB7,NDUFB8,NDUFB9,NDUFS1,NDUFS2,NDUFS3,NDUFS4,NDUFS5,NDUFS6,N…	69
Induction of Apoptosis by HIV1	1.61	2.449	CYC1,CYCS,SLC25A10,SLC25A3,SLC25A4,SLC25A5,SLC25A6	7		ILK Signaling	1.31	2.14	ACTC1,ACTG1,CDC42,CFL1,CFL2,DSP,FLNB,FN1,GSK3A,GSK3B,PPP2CA,PPP2R1A,PPP2R2A,PPP2R5A,PTEN,PTPA,RHOA	17		TCA Cycle II (Eukaryotic)	15.8	4.12	ACO2,CS,DLD,DLST,FH,IDH3A,IDH3B,IDH3G,MDH1,MDH1B,MDH2,OGDH,SDHA,SDHB,SDHC,SUCLA2,SUCLG1	17
Sonic Hedgehog Signaling	2.76	1.633	GSK3B,PRKACA,PRKAG1,PRKAR1A,PRKAR1B,PRKAR2A	6		Remodeling of Epithelial Adherens Junctions	1.92	2	ACTC1,ACTG1,ACTR2,ARF6,RAB5B,RAB5C,RALA,TUBA3C/TUBA3D,TUBB4B	9		Isoleucine Degradation I	5.78	2.83	ACADSB,ACAT1,AUH,DLD,ECHS1,HADHA,HADHB,HSD17B10	8
Telomerase Signaling	1.68	1.414	HDAC11,HSP90AA1,HSP90AB1,HSP90B1,PPM1J,PPP2CA,PPP2R2A,PTGES3,PTPA,RALA	10		HER-2 Signaling in Breast Cancer	2.85	1.71	ARF1,ARF4,ARF6,CDC42,COX4I1,COX5A,COX5B,COX6A1,COX6B2,COX6C,COX7A2,COX7A2L,COX7C,GSK3A,GSK3B,MMP2,MT-CO1,MT-CO3,PRKCQ,PTEN,RALA,RALB	22		Valine Degradation I	4.12	2.65	ACADSB,AUH,DLD,ECHS1,HADHA,HADHB,HIBADH	7
Apelin Adipocyte Signaling Pathway	1.44	1.414	GPX4,GSTK1,LIPE,PRKACA,PRKAG1,PRKAR1A,PRKAR1B,PRKAR2A	8		γ-linolenate Biosynthesis II (Animals)	2.57	1.34	ACSBG2,ACSL3,ACSL5,ACSL6,CYB5R3	5		Aspartate Degradation II	6.65	2.45	GOT1,GOT1L1,GOT2,MDH1,MDH1B,MDH2	6
Regulation of eIF4 and p70S6K Signaling	1.83	1.342	AGO2,EIF1AX,EIF3I,EIF3M,EIF4A1,EIF4A2,EIF4E,PPM1J,PPP2CA,PPP2R2A,PTPA,RALA,RPS13,RPS16,RPS7	15		Aryl Hydrocarbon Receptor Signaling	1.69	1.34	ALDH18A1,ALDH2,ALDH4A1,ALDH7A1,ATM,GSTK1,GSTM3,GSTM4,GSTO2,GSTT1,GSTZ1,HSP90AA1,HSP90AB1,HSP90B1,PTGES3	15		Glutaryl-CoA Degradation	3.62	2.45	ACAT1,HADH,HADHA,HADHB,HSD17B10,PARK7	6
AMPK Signaling	1.81	1.291	AK1,AK7,AK8,CPT2,GNB1,LIPE,PPM1J,PPP2CA,PPP2R2A,PRKACA,PRKAG1,PRKAR1A,PRKAR1B,PRKAR2A,PTPA,RAB1A,RAB2A,RAB39A,RAB8A	19		Cell Cycle: G2/M DNA Damage Checkpoint Regulation	1.65	1.34	ATM,CDC34,PTPMT1,SKP1,YWHAE,YWHAQ,YWHAZ	7		Tryptophan Degradation III (Eukaryotic)	2.73	2.45	ACAT1,HADH,HADHA,HADHB,HSD17B10,PARK7	6
Endocannabinoid Neuronal Synapse Pathway	1.77	1.265	DNAH1,DNAH10,FAAH,GNB1,NDUFS2,PDIA3,PLCD4,PLCZ1,PRKACA,PRKAG1,PRKAR1A,PRKAR1B,PRKAR2A	13		Inhibition of ARE-Mediated mRNA Degradation Pathway	12.9	1.29	AGO2,PPP2CA,PPP2R1A,PPP2R2A,PPP2R5A,PRKACA,PRKAG1,PRKAR1A,PRKAR2A,PSMA1,PSMA2,PSMA3,PSMA4,PSMA5,PSMA6,PSMA8,PSMB1,PSMB2,PSMB3,PSMB4,PSMB7,PSMC1,PSMC2,PSMC3,PSMC4,PSMC5,PSMC6,PSMD1,PSMD13,PSMD2,PSMD6,PSMD8,PSMF1,PTPA,YWHAE,YWHAQ,YWHAZ	37		Superpathway of Methionine Degradation	1.88	2.45	BHMT,DLD,GOT1,GOT1L1,GOT2,MCEE	6
Huntington's Disease Signaling	14.9	1	ATP5F1A,ATP5F1B,ATP5F1C,ATP5F1D,ATP5F1E,ATP5PB,CLTC,CYCS,DNAJC5,GNB1,HDAC11,HIP1,HSPA1L,HSPA5,HSPA6,HSPA8,HSPA9,IGF1R,NAPA,PRKCQ,PSMA1,PSMA2,PSMA3,PSMA4,PSMA5,PSMA6,PSMA7,PSMA8,PSMB1,PSMB2,PSMB3,PSMB4,PSMB6,PSMB7,PSMC1,PSMC3,PSMC6,PSMD1,PSMD13,PSMD2,PSMD3,PSMD6,PSMF1,SDHA,SDHB,SDHC,UBA52,VTI1A	48		D-myo-inositol (1,4,5,6)-Tetrakisphosphate Biosynthesis	1.44	1.16	ALPL,ATP1A1,IGBP1,NT5C,NUDT2,PGAM5,PPP1CB,PPP1CC,PPP2CA,PPP2R1A,PPP2R2A,PPP2R5A,PPP3CA,PPP4C,PTEN,PTPA	16		Estrogen Receptor Signaling	21.6	2.27	ADCY3,ARG2,ATP5F1A,ATP5F1B,ATP5F1C,ATP5F1D,ATP5F1E,ATP5PB,CDK8,CFL1,CFL2,CYC1,EIF4E,GNB1,GSK3A,GSK3B,HSP90AA1,HSP90AB1,HSP90B1,IGF1R,MCU,MMP2,MT-ATP6,MT-CYB,MT-ND1,MT-ND2,MT-ND4,NDUFA10,NDUFA11,NDUFA12,NDUFA13,NDUFA2,NDUFA3,NDUFA5,NDUFA6,NDUFA8,NDUFA9,NDUFAB1,NDUFB1,NDUFB10,NDUFB11,NDUFB2,NDUFB3,NDUFB4,NDUFB6,NDUFB7,NDUFB8,NDUFB9,NDUFS1,NDUFS2,NDUFS3,NDUFS4,NDUFS5,NDUFS6,NDUFS7,NDUFS8,NDUFV1,NDUF…	78
Phenylalanine Degradation IV (Mammalian, via Side Chain)	2.52	1	ALDH2,GOT2,IL4I1,MAOA	4		D-myo-inositol (3,4,5,6)-tetrakisphosphate Biosynthesis	1.44	1.16	ALPL,ATP1A1,IGBP1,NT5C,NUDT2,PGAM5,PPP1CB,PPP1CC,PPP2CA,PPP2R1A,PPP2R2A,PPP2R5A,PPP3CA,PPP4C,PTEN,PTPA	16		Gluconeogenesis I	7.38	2.11	ALDOA,ALDOC,ENO1,ENO4,GAPDHS,MDH1,MDH1B,MDH2,PGAM2,PGK1,PGK2	11
Putrescine Degradation III	2.19	1	ALDH2,ALDH4A1,IL4I1,MAOA	4		D-myo-inositol-5-phosphate Metabolism	1.67	1.07	ALPL,ATP1A1,IGBP1,NT5C,NUDT2,PGAM5,PLCD4,PLCZ1,PPP1CB,PPP1CC,PPP2CA,PPP2R1A,PPP2R2A,PPP2R5A,PPP3CA,PPP4C,PTEN,PTPA	18		HIF1α Signaling	3.6	2.04	CAMK4,EIF4E,ELOB,ELOC,HK1,HSP90AA1,HSPA1L,HSPA5,HSPA6,HSPA8,HSPA9,LDHA,LDHB,LDHC,MMP2,PPP3CA,PRKCQ,RACK1,RALA,RALB,RAN,SLC2A3,SLC2A5,STUB1,TF	25
Tryptophan Degradation X (Mammalian, via Tryptamine)	2.01	1	ALDH2,ALDH4A1,IL4I1,MAOA	4		Unfolded protein response	7	1	CALR,DNAJA3,DNAJA4,DNAJB13,DNAJB4,DNAJB6,DNAJB8,DNAJC11,DNAJC5,DNAJC5B,DNAJC5G,HSP90B1,HSPA1L,HSPA5,HSPA6,HSPA8,HSPA9,P4HB,UBXN4,VCP	20		Acetyl-CoA Biosynthesis I (Pyruvate Dehydrogenase Complex)	3.84	2	DLAT,DLD,PDHA1,PDHB	4
Ethanol Degradation IV	2.01	1	ACSL1,ACSS1,ALDH2,ALDH4A1	4		Neuroprotective Role of THOP1 in Alzheimer's Disease	4.27	1	ACE,ACR,CFD,DPP4,LONP1,PRKACA,PRKAG1,PRKAR1A,PRKAR2A,PRSS21,PRSS38,PRSS48,PRSS50,PRSS55,PRSS58,THOP1,TMPRSS2,YWHAE	18		Ketolysis	3.22	2	ACAT1,HADHA,HADHB,OXCT1	4
Ethanol Degradation II	1.48	1	ACSL1,ACSS1,ALDH2,ALDH4A1	4		Thioredoxin Pathway	3.5	1	TXN,TXNRD1,TXNRD2,TXNRD3	4		Leucine Degradation I	2.98	2	ACADM,AUH,IVD,MCCC1	4
Oxidative Ethanol Degradation III	1.38	1	ACSL1,ACSS1,ALDH2,ALDH4A1	4		Cardiac β-adrenergic Signaling	2.69	1	ADCY3,AKAP14,AKAP3,AKAP4,ATP2A2,GDE1,GDPD1,GNB1,PDE6D,PPP1CB,PPP1CC,PPP2CA,PPP2R1A,PPP2R2A,PPP2R5A,PRKACA,PRKAG1,PRKAR1A,PRKAR2A,PTPA	20		Ethanol Degradation IV	1.69	2	ACSS1,ALDH2,ALDH4A1,ALDH7A1	4
14-3-3-mediated Signaling	2.29	0.91	GSK3A,GSK3B,PDIA3,PLCD4,PLCZ1,PRKCQ,RALA,TUBA3C/TUBA3D,TUBB4B,VIM,YWHAE,YWHAQ,YWHAZ	13		Fatty Acid Activation	2.18	1	ACSBG2,ACSL3,ACSL5,ACSL6	4		Glycolysis I	6.49	1.9	ALDOA,ALDOC,ENO1,ENO4,GAPDHS,PFKM,PGAM2,PGK1,PGK2,TPI1	10
HIF1α Signaling	4.19	0.85	CAMK4,EIF4E,ELOB,ELOC,HK1,HSP90AA1,HSPA1L,HSPA5,HSPA6,HSPA8,HSPA9,LDHA,LDHB,LDHC,PRKCQ,RACK1,RALA,RAN,SLC2A3,SLC2A5,STUB1,TF,VIM	23		RAN Signaling	1.86	1	IPO5,KPNA4,RAN,XPO1	4		Phenylalanine Degradation IV (Mammalian, via Side Chain)	5.34	1.89	ALDH2,GOT1,GOT1L1,GOT2,IL4I1,MAOA,MAOB	7
Protein Kinase A Signaling	1.91	0.78	AKAP3,AKAP4,CALM1 (includes others),CAMK4,CDC14B,DUSP18,EYA2,GDE1,GDPD1,GNB1,GSK3A,GSK3B,HHAT,LIPE,PDIA3,PLCD4,PLCZ1,PPP1CB,PPP1CC,PRKACA,PRKAG1,PRKAR1A,PRKAR1B,PRKAR2A,PRKCQ,YWHAE,YWHAQ,YWHAZ	28		BAG2 Signaling Pathway	19.7	0.905	BAG2,CTSB,HSP90AA1,HSPA1L,HSPA5,HSPA6,HSPA8,HSPA9,PSMA1,PSMA2,PSMA3,PSMA4,PSMA5,PSMA6,PSMA8,PSMB1,PSMB2,PSMB3,PSMB4,PSMB7,PSMC1,PSMC2,PSMC3,PSMC4,PSMC5,PSMC6,PSMD1,PSMD13,PSMD2,PSMD6,PSMD8,PSMF1,STUB1	33		Induction of Apoptosis by HIV1	1.59	1.89	BID,CYC1,CYCS,SLC25A10,SLC25A3,SLC25A4,SLC25A5,SLC25A6	8
EIF2 Signaling	2.38	0.71	ACTC1,AGO2,EIF1AX,EIF3I,EIF3M,EIF4A1,EIF4A2,EIF4E,GSK3B,HSPA5,IGF1R,PPP1CB,PPP1CC,RALA,RPL15,RPS13,RPS16,RPS7,UBA52	19		AMPK Signaling	3.21	0.894	AK1,AK2,AK3,AK7,AK8,AK9,CAB39,CPT2,EEF2,GNB1,LIPE,PFKM,PPM1A,PPM1B,PPP2CA,PPP2R1A,PPP2R2A,PPP2R5A,PRKACA,PRKAG1,PRKAR1A,PRKAR2A,PTPA,RAB1A,RAB2A,RAB39A,RAB8A	27		Fatty Acid β-oxidation I	7.07	1.73	ACADM,ACSBG2,ACSL3,ACSL5,ACSL6,AUH,ECHS1,HADH,HADHA,HADHB,HSD17B10,IVD	12
p70S6K Signaling	2.2	0.63	BCAP31,PDIA3,PLCD4,PLCZ1,PPM1J,PPP2CA,PPP2R2A,PRKCQ,PTPA,RALA,YWHAE,YWHAQ,YWHAZ	13		3-phosphoinositide Degradation	1.47	0.832	ALPL,ATP1A1,IGBP1,NT5C,NUDT2,PGAM5,PPP1CB,PPP1CC,PPP2CA,PPP2R1A,PPP2R2A,PPP2R5A,PPP3CA,PPP4C,PTEN,PTPA,PTPMT1	17		Putrescine Degradation III	3.62	1.63	ALDH2,ALDH4A1,ALDH7A1,IL4I1,MAOA,MAOB	6
						=
